# Supplementary material for: Investigating the drivers for antibiotic use and misuse amongst medical undergraduates–perspectives from a Sri Lankan medical school
Source: PLOS Glob Public Health. 2023 Mar 20;3(3):e0001740. doi: 10.1371/journal.pgph.0001740 (PMC10027203; doi:10.1371/journal.pgph.0001740)
Supplement: S1 Data — (XLSX) [file pgph.0001740.s004.xlsx]

## Sheet: Form Responses 1
Timestamp	I confirm that I have read and completely understood the above information and that I am participating this research voluntarily.	Age (In completed years only)	Gender	Batch (data deleted due to identifiability)	Is there any family member realated to "health sector"	If Yes, Specify	1. Have you heard the term "Antibiotics"	2. What would be the definition of antibiotics as you understand from the following?	2. Marks What would be the definition of antibiotics as you understand from the following?	3. Do you know what "Antibiotic Resistance" is?	4. Can you briefly define the above term. (you can use your own terms)	Theme [1=Bacteria lose sensitivity, develop resistance against (certain) antibiotics; 2=Previously susceptible; now cannot be killed or controlled due to evolution, development of mechanisms, acquiring mutations to develop resistance; 3=Bacteria produces mutations; 4=Using antibiotics for a long time, wrong dosem misuse, irrational use lead to resistance; 5=Body develops resistance against antibi…	Correct or incorrect	Marks for correct or incorrect, correct 1, incorrect or not answered 0	Answer the following statements by using strongly agree, agree, don't know, disagree, strongly disagree [Antibiotics are medicine that fight infections caused by bacteria in humans & animals by either killing the bacteria or inhibiting their multiplication]	Marks Antibiotics are medicine that fight infections caused by bacteria in humans & animals by either killing the bacteria or inhibiting their multiplication - strongly agree or agree =1, do not know, disagree or strongly disagree = 0	Answer the following statements by using strongly agree, agree, don't know, disagree, strongly disagree [Antibiotic resistance happens when bacterial strains develop ability to withstand the effect of drugs used to treat infections caused by them]	Marks Antibiotic resistance happens when bacterial strains develop ability to withstand the effect of drugs used to treat infections caused by them - agree or strongly agree = 1, do not know, disagree or strognly disagree = 0	Answer the following statements by using strongly agree, agree, don't know, disagree, strongly disagree [Antibiotic resistance means that the human body is becoming resistant to antibiotics]	Marks - Antibiotic resistance means that the human body is becoming resistant to antibiotics - strongly disagree or disagree = 1, do not know, agree or strongly agree = 0	Antibiotics are essential for the following conditions [Common cold & flu]	Marks antibiotics are essential for common cold and flu - strongly disagree or disagree = 1, do not know, agree or strongly agree = 0	Antibiotics are essential for the following conditions [Any sore throat]	Marks antibiotics are essential for any sore throat - strongly disagree or disagree = 1, do not know, agree or strongly agree = 0	Antibiotics are essential for the following conditions [All fevers]	Marks antibiotics are essential for all fevers - strongly disagree or disagree = 1, do not know, agree or strongly agree = 0	Antibiotics are essential for the following conditions [To relieve bodily pain]	Marks antibiotics are essential relieve body pains - strongly disagree or disagree = 1, do not know, agree or strongly agree = 0	Antibiotics are essential for the following conditions [Headache]	Marks antibiotics are essential for headaches - strongly disagree or disagree = 1, do not know, agree or strongly agree = 0	Antibiotics are essential for the following conditions [Urinary tract infections] (not considered for marking - will be discussed)	Antibiotics are essential for the following conditions [Skin & soft tissue infections] - not considered for marking	Antibiotics are essential for the following conditions [Strep throat]	Marks Antibiotics are essential strepto through - agree, strongly agree =1, disagree, strongly disagree, do not know = 0	Antibiotics are essential for the following conditions [All cases of vomiting / Diarrhoea]	Marks - all causes of vomiting and diarrhoea - strongly disagree or disagree = 1, do not know, agree or strongly agree = 0	Antibiotics are essential for the following conditions [As prophylaxis for some specific infection]	Marks - prophylasis for some infections - marks - agree, strongly agree = 1, do not know, disagree or strongly disagree = 0	If you agree to the last statement above, Please mention such condition/s (maximum 3 answers)	The following actions contribute to emergence of antibiotic resistance [Using antibiotics without prescription]	Using antibiotic without prescription - agree, strongly agree = 1, others 0	The following actions contribute to emergence of antibiotic resistance [Taking antibiotics for self-limiting diseases]	Taking for self limiting infections - agree, strongly agree = 1, others - 0	The following actions contribute to emergence of antibiotic resistance [Over-prescription for antibiotics by healthcare professionals in some clinics]	Over prescription causing AMR marks - agree/strongly agree = 1, others = 0	The following actions contribute to emergence of antibiotic resistance [Lack of hygiene & poor sanitation ] - not considered for marking	The following actions contribute to emergence of antibiotic resistance [Poor infection control in hospitals & clinics]	Marks - poor IPC - agree/strongly agree = 1, others 0	The following actions contribute to emergence of antibiotic resistance [Incomplete treatments with antibiotics]
2021-05-24 10:53:58	Agree	28	Male		No		Yes	Drugs that only act against specific bacteria	1	Yes		Not answered	Incorrect	0	Strongly agree	1	Strongly agree	1	Strongly disagree	1	Strongly disagree	1	Strongly disagree	1	Strongly disagree	1	Strongly disagree	1	Strongly disagree	1	Strongly agree	Strongly agree	Strongly agree	1	Strongly disagree	1	Strongly agree	1	TB, Pneumococcal , Rheumatic HD	Strongly agree	1	Strongly agree	1	Strongly agree	1	Strongly disagree	Strongly disagree	0	Strongly agree
2021-05-24 10:55:14	Agree	26	Male		Yes	Medical Officer	Yes	Drugs that act against all micro-organisms	0	Yes	Some strains of bacteria lose their sensitivity to certain antibiotics	1	Correct	1	Strongly agree	1	Strongly agree	1	Disagree	1	Disagree	1	Disagree	1	Disagree	1	Disagree	1	Disagree	1	Disagree	Disagree	Strongly agree	1	Disagree	1	Agree	1	SBP in CLCD, recurrent UTI in children	Agree	1	Agree	1	Agree	1	Agree	Agree	1	Agree
2021-05-24 11:20:27	Agree	25	Female		No	Other	Yes	Drugs that only act against specific bacteria	1	Yes	Bacteria cannt be killed or controled by that antibiotic at present which was used to kill or control that specific bacteria previously	2	Correct	1	Strongly agree	1	Strongly agree	1	Disagree	1	Strongly disagree	1	Disagree	1	Disagree	1	Strongly disagree	1	Disagree	1	Agree	Agree	Strongly agree	1	Strongly disagree	1	Agree	1	Strptococcal infection after splenectomy, in rheumatic fever	Strongly agree	1	Strongly agree	1	Don't know	0	Don't know	Agree	1	Strongly agree
2021-05-24 11:24:23	Agree	27	Male		No		Yes	Drugs that only act against specific bacteria	1	Yes	The lack of sensitivity to a particular antibiotic by its targeted organisms, due to unsystematic frequent usage	1	Correct	1	Strongly agree	1	Strongly agree	1	Strongly disagree	1	Strongly disagree	1	Strongly disagree	1	Strongly disagree	1	Strongly disagree	1	Disagree	1	Agree	Agree	Strongly agree	1	Strongly disagree	1	Agree	1	UTI	Strongly agree	1	Strongly agree	1	Strongly agree	1	Agree	Strongly agree	1	Strongly agree
2021-05-24 12:06:02	Agree	26	Female		No		Yes	Drugs that only act against specific bacteria	1	Yes	The drug becomes not responding to the same bacterial disease which it responded well earlier.	2	Correct	1	Strongly agree	1	Agree	1	Strongly agree	0	Disagree	1	Disagree	1	Strongly disagree	1	Strongly disagree	1	Strongly disagree	1	Agree	Agree	Strongly agree	1	Strongly disagree	1	Agree	1	Infective endocarditis prophylaxis in dental procedures,for recurrent cellulitis,prophylaxis for spontaneous bacterial peritonitis in cirrhotic patients	Strongly agree	1	Agree	1	Strongly agree	1	Don't know	Don't know	0	Strongly agree
2021-05-24 12:06:11	Agree	25	Female		No		Yes	Drugs that only act against specific bacteria	1	Yes	Occurs when the microbials no longer respond to the antibiotic which previously did worked. The bacteria has evolved to overcome the antibiotic mechanism of action	2	Correct	1	Strongly agree	1	Strongly agree	1	Strongly disagree	1	Strongly disagree	1	Strongly disagree	1	Strongly disagree	1	Strongly disagree	1	Strongly disagree	1	Agree	Agree	Agree	1	Strongly disagree	1	Strongly agree	1	Recurrent UTI, before open surgery	Strongly agree	1	Strongly agree	1	Strongly agree	1	Strongly agree	Agree	1	Strongly agree
2021-05-24 12:56:53	Agree	26	Female		No		Yes	Drugs that only act against specific bacteria	1	Yes	When using antibiotics for a prolonged period in inadequate doses organisms which were susceptible earlier to that drug make adaptations so that they survive with the drugs.that happens with mutations which is a factor affecting to increase tgeir virulence	4	Correct	1	Strongly agree	1	Strongly agree	1	Strongly disagree	1	Strongly disagree	1	Disagree	1	Disagree	1	Strongly disagree	1	Strongly disagree	1	Strongly agree	Agree	Strongly agree	1	Strongly disagree	1	Strongly agree	1	For prevention of rheumatic carditis in rheumatic fever,to prevwnt infective endocarditis in dental extraction procedures in people with valvular diseases	Agree	1	Agree	1	Strongly agree	1	Don't know	Agree	1	Strongly agree
2021-05-24 14:07:53	Agree	26	Male		No		Yes	Drugs that only act against specific bacteria	1	Yes	When bacteria expose to an antibiotic for less than the effective period or unnecessaryly they develop genes encoding proteins(enzymes) which can destroy the antibiotic with the time	4	Correct	1	Strongly agree	1	Agree	1	Strongly disagree	1	Disagree	1	Disagree	1	Strongly disagree	1	Strongly disagree	1	Disagree	1	Agree	Agree	Strongly agree	1	Strongly disagree	1	Strongly agree	1	In tooth extraction for Infective endocarditis, rheumatic fever,prevention of UTI in structural problems og GUT	Strongly agree	1	Strongly agree	1	Strongly agree	1	Strongly agree	Strongly agree	1	Strongly agree
2021-05-24 14:37:21	Agree	25	Female		No		Yes	Drugs that only act against specific bacteria	1	Yes	Bacteria develop resistance to the antibiotics	1	Correct	1	Strongly agree	1	Strongly agree	1	Strongly disagree	1	Strongly disagree	1	Strongly disagree	1	Strongly disagree	1	Strongly disagree	1	Strongly disagree	1	Strongly agree	Strongly agree	Strongly agree	1	Strongly disagree	1	Strongly agree	1	Prevent infections following clean contaminated and contaminated surgeries, during pregnancy for mothers with asymptomatic bateriuria, patients with prosthetic valves	Strongly agree	1	Agree	1	Strongly agree	1	Disagree	Strongly agree	1	Strongly agree
2021-05-24 14:49:38	Agree	24	Male		No		Yes	Drugs that only act against specific bacteria	1	Yes	With the long term misuse of antibiotics, microorganisms have gained the ability to lyse antibiotic medications by their own enzymes making them survive even with antibiotics.	2	Correct	1	Strongly agree	1	Strongly agree	1	Disagree	1	Disagree	1	Disagree	1	Disagree	1	Disagree	1	Disagree	1	Strongly agree	Strongly agree	Strongly agree	1	Disagree	1	Strongly agree	1	In patients with prosthetic valves, immunocompomised,prior to a contaminated surgery	Strongly agree	1	Strongly agree	1	Strongly agree	1	Don't know	Strongly agree	1	Strongly agree
2021-05-24 14:51:30	Agree	26	Male		No		Yes	Drugs that act against all micro-organisms	0	Yes	Any microoragnism which shows resistanat to its particular antibiotic drug after several attempts of treatment or frequent administration over the counter.	1	Correct	1	Agree	1	Agree	1	Strongly disagree	1	Strongly disagree	1	Disagree	1	Strongly disagree	1	Strongly disagree	1	Strongly disagree	1	Agree	Agree	Agree	1	Strongly disagree	1	Agree	1	Leprosy , post op surgical site infection , post TURS patients to prevent UTI	Strongly agree	1	Strongly agree	1	Agree	1	Agree	Agree	1	Strongly agree
2021-05-24 15:04:10	Agree	27	Male		No		Yes	Drugs that only act against specific bacteria	1	Yes	Breifly,The specific bacteria develop un responsiveness to the particular antibiotic with the time,with using without correct dose and duration	4	Correct	1	Strongly agree	1	Strongly agree	1	Strongly disagree	1	Strongly disagree	1	Disagree	1	Strongly disagree	1	Strongly disagree	1	Strongly disagree	1	Agree	Agree	Agree	1	Strongly disagree	1	Agree	1	recurrent UTI, Rheumatic fever, recurrent cellulits	Strongly agree	1	Agree	1	Agree	1	Don't know	Agree	1	Strongly agree
2021-05-24 15:43:53	Agree	26	Male		Yes	Medical Officer	Yes	Drugs that only act against specific bacteria	1	Yes	Development of resistance against antibiotics by the bacterias mostly due to miss use ,	1	Correct	1	Strongly agree	1	Strongly agree	1	Strongly disagree	1	Strongly disagree	1	Strongly disagree	1	Strongly disagree	1	Strongly disagree	1	Strongly disagree	1	Agree	Strongly agree	Strongly agree	1	Strongly disagree	1	Strongly agree	1	INFECTIVE ENDOCARDITIS,LEPTOSPIROSIS,	Strongly agree	1	Agree	1	Strongly agree	1	Don't know	Strongly agree	1	Strongly agree
2021-05-24 15:55:22	Agree	26	Female		Yes	Nursing Officer	Yes	Drugs that only act against specific bacteria	1	Yes		Not answered	Incorrect	0	Strongly agree	1	Strongly agree	1	Strongly disagree	1	Strongly disagree	1	Strongly disagree	1	Strongly disagree	1	Strongly disagree	1	Strongly disagree	1	Strongly agree	Strongly agree	Strongly agree	1	Strongly disagree	1	Strongly agree	1	Leptospirosis, After splenectomy, rheumatic fever	Agree	1	Don't know	0	Agree	1	Don't know	Don't know	0	Strongly agree
2021-05-24 17:09:58	Agree	27	Female		No		Yes	Drugs that only act against specific bacteria	1	Yes		Not answered	Incorrect	0	Strongly agree	1	Strongly agree	1	Strongly disagree	1	Strongly disagree	1	Disagree	1	Strongly disagree	1	Strongly disagree	1	Strongly disagree	1	Agree	Agree	Agree	1	Disagree	1	Strongly agree	1		Strongly agree	1	Strongly agree	1	Strongly agree	1	Agree	Disagree	0	Strongly agree
2021-05-24 19:43:24	Agree	26	Male		No		Yes	Drugs that only act against specific bacteria	1	Yes	Bacteria developing ability to survive against the antibiotics given resulting in reduced effectiveness of the antibiotics.	2	Correct	1	Strongly agree	1	Strongly agree	1	Disagree	1	Disagree	1	Agree	0	Disagree	1	Strongly disagree	1	Disagree	1	Strongly agree	Strongly agree	Strongly agree	1	Disagree	1	Agree	1	Leptospirosis	Strongly agree	1	Strongly agree	1	Agree	1	Agree	Agree	1	Strongly agree
2021-05-24 22:05:13	Agree	27	Male		No		Yes	Drugs that only act against specific bacteria	1	Yes	A Non responsiveness developed within the microbes for specific anti microbial agent	1	Correct	1	Strongly agree	1	Strongly agree	1	Strongly disagree	1	Strongly disagree	1	Strongly disagree	1	Strongly disagree	1	Strongly disagree	1	Strongly disagree	1	Agree	Strongly disagree	Strongly agree	1	Strongly disagree	1	Strongly agree	1	Recurrent UTI, splenectomy done, before surgical procedure for IE patients	Strongly agree	1	Strongly agree	1	Strongly agree	1	Disagree	Disagree	0	Strongly agree
2021-05-24 22:06:03	Agree	26	Male		No		Yes	Drugs that only act against specific bacteria	1	Yes	Bacteria developing ability to resist against the effect of antibiotics one it was sensitive	2	Correct	1	Agree	1	Agree	1	Strongly disagree	1	Strongly disagree	1	Strongly disagree	1	Strongly disagree	1	Strongly disagree	1	Strongly disagree	1	Strongly agree	Strongly agree	Strongly agree	1	Strongly disagree	1	Strongly agree	1	Leptospirosis, reccurent uncomplicated UTI, Spontaneous bacterial peritonitis in clcd patiends	Agree	1	Agree	1	Agree	1	Agree	Agree	1	Strongly agree
2021-05-25 10:37:42	Agree	27	Male		No		Yes	Drugs that only act against specific bacteria	1	Yes	Inability of antibiotics to prevent the growth of bacteria but previously able to do that.	2	Correct	1	Strongly agree	1	Strongly agree	1	Strongly disagree	1	Strongly disagree	1	Strongly disagree	1	Strongly disagree	1	Strongly disagree	1	Strongly disagree	1	Agree	Agree	Agree	1	Strongly disagree	1	Strongly agree	1	Infective endocarditis/prophylaxis before surgical procedures/tetanus	Strongly agree	1	Strongly agree	1	Strongly agree	1	Don't know	Strongly agree	1	Strongly agree
2021-05-26 22:12:00	Agree	26	Female		No		Yes	Drugs that only act against specific bacteria	1	Yes	When a bacteria killed previously by a drug but with time due to various reasons that particular bacteria is not killed by that antibiotic..	2	Correct	1	Strongly agree	1	Agree	1	Strongly disagree	1	Strongly disagree	1	Disagree	1	Strongly disagree	1	Strongly disagree	1	Strongly disagree	1	Strongly agree	Strongly agree	Strongly agree	1	Strongly disagree	1	Don't know	0		Strongly agree	1	Strongly agree	1	Strongly agree	1	Disagree	Agree	1	Strongly agree
2021-05-26 22:27:22	Agree	25	Female		No		Yes	Drugs that only act against specific bacteria	1	Yes	Antimicrobial resistance is when microbes evolve mechanisms that protect them from the effects of antimicrobials.	2	Correct	1	Strongly agree	1	Strongly agree	1	Disagree	1	Disagree	1	Disagree	1	Don't know	0	Disagree	1	Disagree	1	Strongly agree	Strongly agree	Strongly agree	1	Disagree	1	Strongly agree	1	Rheumatic fever, prior to clean contaminated surgeries, Leptospirosis	Strongly agree	1	Strongly agree	1	Agree	1	Don't know	Strongly agree	1	Strongly agree
2021-05-26 22:27:24	Agree	26	Male		Yes	Medical Officer	Yes	Drugs that only act against specific bacteria	1	Yes	Bacteria that was previously affected by a certain antibiotic or a group of antibiotics developing the abiilty to not die when faced with that antibiotic in question even at the recomended doses.	2	Correct	1	Strongly agree	1	Strongly agree	1	Strongly disagree	1	Strongly disagree	1	Disagree	1	Disagree	1	Strongly disagree	1	Strongly disagree	1	Strongly agree	Strongly agree	Strongly agree	1	Disagree	1	Strongly agree	1	operative prophylaxis, infective endocartidis prevention in valvular lesions, penicilline in splenectomy	Strongly agree	1	Strongly agree	1	Strongly agree	1	Don't know	Strongly agree	1	Strongly agree
2021-05-26 22:28:13	Agree	25	Female		No		Yes	Drugs that only act against specific bacteria	1	Yes	When a group of bacteria that used to be destroyed by a given antibiotic develop certain mutations so it can withstand or counter the effects of the antibiotic	2	Correct	1	Strongly agree	1	Strongly agree	1	Strongly disagree	1	Strongly disagree	1	Agree	0	Strongly disagree	1	Strongly disagree	1	Strongly disagree	1	Strongly agree	Strongly agree	Strongly agree	1	Strongly disagree	1	Strongly agree	1	Following splenectomy.	Strongly agree	1	Strongly agree	1	Strongly agree	1	Agree	Strongly agree	1	Strongly agree
2021-05-26 22:36:10	Agree	27	Female		No		Yes	Drugs that only act against specific bacteria	1	Yes	Some bacteria makes there resistance against a particular Antibiotics when it use haphazardly without proper understanding without the disease and it will not sensitive to the drug afterwards.	1	Correct	1	Agree	1	Agree	1	Strongly disagree	1	Strongly disagree	1	Disagree	1	Strongly disagree	1	Strongly disagree	1	Strongly disagree	1	Strongly agree	Agree	Agree	1	Strongly disagree	1	Strongly disagree			Strongly agree	1	Strongly agree	1	Strongly agree	1	Strongly agree	Strongly agree	1	Strongly agree
2021-05-26 22:38:05	Agree	27	Female		No		Yes	Drugs that only act against specific bacteria	1	Yes	When the specific bacteria is resistant to the antibiotic which is made to kill them.	1	Correct	1	Agree	1	Agree	1	Strongly disagree	1	Strongly disagree	1	Strongly disagree	1	Strongly disagree	1	Strongly disagree	1	Strongly disagree	1	Agree	Don't know	Strongly agree	1	Strongly disagree	1	Agree	1	Use before invasive dental procedures in susceptible patients to prevent the chance of infective endocarditis,. To prevent rheumatic carditis	Agree	1	Strongly agree	1	Agree	1	Don't know	Agree	1	Strongly agree
2021-05-26 22:39:32	Agree	26	Male		Yes	Nursing Officer	Yes	Drugs that only act against specific bacteria	1	Yes	Certain bacterias develop resistance against certain antibiotics if that antibiotics used inappropriately or incompletely, which make that antibiotics (bacteriocidal or bacteriostatic) less potent against those bacterias.	2	Correct	1	Strongly agree	1	Strongly agree	1	Strongly disagree	1	Strongly disagree	1	Disagree	1	Disagree	1	Strongly disagree	1	Strongly disagree	1	Strongly agree	Strongly agree	Strongly agree	1	Strongly disagree	1	Strongly agree	1	Infective endocarditis, rheumatic fever, H.pylori infections(peptic ulcer)	Agree	1	Strongly agree	1	Strongly agree	1	Agree	Strongly agree	1	Strongly agree
2021-05-26 22:39:34	Agree	25	Female		Yes	Medical Officer	Yes	Drugs that only act against specific bacteria	1	Yes	A bacteria produces a new strain which is not killed by the antibiotic which used to be sensitive to the particular bacteria.	3	Correct	1	Strongly agree	1	Strongly agree	1	Strongly disagree	1	Strongly disagree	1	Strongly disagree	1	Strongly disagree	1	Strongly disagree	1	Strongly disagree	1	Agree	Strongly agree	Agree	1	Strongly disagree	1	Strongly agree	1	Using doxycycline as prophylaxis for prevention of leptospirosis in farmers	Strongly agree	1	Strongly agree	1	Strongly agree	1	Disagree	Strongly agree	1	Strongly agree
2021-05-26 22:46:32	Agree	27	Male		Yes	Medical Officer	Yes	Drugs that act against all micro-organisms	0	Yes	Microorganisms develop the ability to defeat the drugs that create to kill them.	2	Correct	1	Strongly agree	1	Strongly agree	1	Strongly disagree	1	Disagree	1	Agree	0	Disagree	1	Disagree	1	Disagree	1	Agree	Agree	Agree	1	Disagree	1	Agree	1	Herpes simplex, Recurrent cellulitis, Rheumatic fever	Agree	1	Agree	1	Agree	1	Don't know	Don't know	0	Agree
2021-05-26 22:52:37	Agree	26	Female		No		Yes	Drugs that only act against specific bacteria	1	Yes	A drug ( antibiotics) which is initially potent and controlled the multiplication of bacterium now became ineffective In control the bacterial proliferation due emergence of New mutation in bacteria	2	Correct	1	Strongly agree	1	Strongly agree	1	Disagree	1	Disagree	1	Disagree	1	Don't know	0	Disagree	1	Disagree	1	Agree	Agree	Strongly agree	1	Disagree	1	Strongly agree	1	1.Rheumatic heart disease prophylactic for endocarditis ,2.house hold people after meningitis from Neisseria and H. Influenze,3 leptosirosis	Strongly agree	1	Strongly agree	1	Strongly agree	1	Don't know	Agree	1	Strongly agree
2021-05-26 22:52:47	Agree	26	Male		Yes	Other	Yes	Drugs that only act against specific bacteria	1	Yes	The loss of sensitivity to certain antantibiotics due to facts both the overuse of the antibiotics and the mutations of the bacterior resulting from the mentioned over use which allow them counteract the bacteriocidal activity of those antibiotics.	1	Correct	1	Strongly agree	1	Strongly agree	1	Strongly disagree	1	Strongly disagree	1	Disagree	1	Disagree	1	Strongly disagree	1	Agree	0	Agree	Agree	Agree	1	Disagree	1	Agree	1	To prevent postoperative infections.	Strongly agree	1	Strongly agree	1	Agree	1	Disagree	Agree	1	Agree
2021-05-26 23:05:04	Agree	26	Male		No		Yes	Drugs that only act against specific bacteria	1	Yes	Bacteria that is preciously susceptible to a ab is no longer susceptible now.	2	Correct	1	Strongly agree	1	Strongly agree	1	Strongly disagree	1	Strongly disagree	1	Strongly disagree	1	Strongly disagree	1	Strongly disagree	1	Strongly disagree	1	Strongly agree	Strongly agree	Strongly agree	1	Strongly disagree	1	Strongly agree	1	Leptospirosis, in Rheumatic hear disease, in GBS infection in pregnancy	Strongly agree	1	Strongly agree	1	Strongly agree	1	Strongly disagree	Strongly disagree	0	Strongly agree
2021-05-26 23:19:18	Agree	25	Male		No		Yes	Drugs that only act against specific bacteria	1	Yes	Bacteria developing resistance for the said antibiotic rendering ineffective for that specific strain of bac.	1	Correct	1	Strongly agree	1	Strongly agree	1	Disagree	1	Disagree	1	Disagree	1	Strongly disagree	1	Strongly disagree	1	Disagree	1	Strongly agree	Strongly agree	Strongly agree	1	Disagree	1	Strongly agree	1	prior to surgeries and heavily contaminated wounds in trauma settings.	Strongly agree	1	Strongly agree	1	Agree	1	Disagree	Agree	1	Strongly agree
2021-05-26 23:58:03	Agree	25	Male		No		Yes	Drugs that only act against specific bacteria	1	Yes	Ability of certain bacteria to withstand certain types of antibiotics	1	Correct	1	Strongly agree	1	Strongly agree	1	Strongly disagree	1	Strongly disagree	1	Disagree	1	Disagree	1	Strongly disagree	1	Strongly disagree	1	Strongly agree	Strongly agree	Strongly agree	1	Strongly disagree	1	Strongly agree	1	Pre operative	Strongly agree	1	Strongly agree	1	Strongly agree	1	Strongly disagree	Strongly agree	1	Strongly agree
2021-05-27 08:22:56	Agree	26	Male		No		Yes	Drugs that only act against specific bacteria	1	Yes	With time bacteria gets ability to withstand from the action of antibiotic by various ways. That is antibiotic resistance	1	Correct	1	Strongly agree	1	Strongly agree	1	Strongly disagree	1	Strongly disagree	1	Strongly agree	0	Strongly disagree	1	Strongly disagree	1	Strongly disagree	1	Strongly agree	Strongly agree	Strongly agree	1	Strongly disagree	1	Strongly agree	1	Prior to bowel surgery to protect from gram negative bacterias, following exposure to muddy contact in selected persons in prevent from leptospirosis,	Strongly agree	1	Strongly agree	1	Strongly agree	1	Strongly disagree	Strongly agree	1	Strongly agree
2021-05-27 08:31:42	Agree	26	Male		Yes	Medical Officer	Yes	Drugs that only act against specific bacteria	1	Yes		Not answered	Incorrect	0	Agree	1	Strongly agree	1	Strongly disagree	1	Strongly disagree	1	Strongly disagree	1	Strongly disagree	1	Strongly disagree	1	Strongly disagree	1	Agree	Agree	Strongly agree	1	Strongly disagree	1	Strongly agree	1		Strongly agree	1	Strongly agree	1	Strongly agree	1	Disagree	Strongly agree	1	Strongly agree
2021-05-27 08:49:11	Agree	26	Male		No		Yes	Drugs that only act against specific bacteria	1	Yes	Irrational use of antibiotics causing development of organism wich don't sensitive that particular drugs	4	Correct	1	Strongly agree	1	Strongly agree	1	Strongly disagree	1	Strongly disagree	1	Strongly disagree	1	Strongly disagree	1	Strongly disagree	1	Strongly disagree	1	Agree	Agree	Strongly agree	1	Strongly disagree	1	Strongly agree	1		Strongly agree	1	Strongly agree	1	Strongly agree	1	Agree	Strongly agree	1	Strongly agree
2021-05-27 08:54:01	Agree	26	Male		No		Yes	Drugs that only act against specific bacteria	1	Yes	Bacteria becoming immune to antibiotics that have been previously effective against them through genetic mutations.	2	Correct	1	Strongly agree	1	Strongly agree	1	Strongly disagree	1	Disagree	1	Disagree	1	Disagree	1	Disagree	1	Disagree	1	Agree	Agree	Agree	1	Disagree	1	Agree	1	Rheumatic fever, Recurrent UTI in children, Before surgery	Agree	1	Agree	1	Don't know	0	Disagree	Disagree	0	Agree
2021-05-27 09:25:16	Agree	27	Female		No		Yes	Drugs that only act against specific bacteria	1	Yes	With the time and misuse bacteria develops resistance for the antibiotic action	1	Correct	1	Strongly agree	1	Strongly agree	1	Strongly disagree	1	Strongly disagree	1	Strongly disagree	1	Strongly disagree	1	Strongly disagree	1	Strongly disagree	1	Strongly agree	Strongly agree	Strongly agree	1	Strongly disagree	1	Strongly agree	1	Leptospirosis, TB, Pneumonia	Strongly agree	1	Strongly agree	1	Strongly agree	1	Strongly disagree	Agree	1	Strongly agree
2021-05-27 10:45:46	Agree	25	Female		Yes	Medical Officer	Yes	Drugs that only act against specific bacteria	1	Yes	Developing resistence againt antibiotic due to excessive and erraneous use of it	1	Correct	1	Strongly agree	1	Strongly agree	1	Strongly agree	0	Strongly disagree	1	Disagree	1	Strongly disagree	1	Strongly disagree	1	Strongly disagree	1	Strongly agree	Strongly agree	Strongly agree	1	Disagree	1	Agree	1	Rhematic fever, Infective endocarditis	Strongly agree	1	Strongly agree	1	Agree	1	Disagree	Agree	1	Strongly agree
2021-05-27 14:41:03	Agree	25	Male		Yes	Medical Officer	Yes	Drugs that only act against specific bacteria	1	Yes	antibiotics not effectively prevent growth and multiply of specific bacteria that has been early effectively prevent by same antibiotics	2	Correct	1	Agree	1	Agree	1	Disagree	1	Disagree	1	Agree	0	Disagree	1	Disagree	1	Disagree	1	Agree	Agree	Strongly agree	1	Disagree	1	Agree	1	Leptospirosis ,	Agree	1	Agree	1	Agree	1	Strongly disagree	Agree	1	Strongly agree
2021-05-27 18:46:45	Agree	26	Female		Yes	Other	Yes	Drugs that only act against specific bacteria	1	Yes	even with the optimum dose of the antibiotic targeted bacteria continue with replication	1	Correct	1	Agree	1	Agree	1	Agree	0	Strongly disagree	1	Disagree	1	Disagree	1	Disagree	1	Disagree	1	Agree	Agree	Agree	1	Disagree	1	Don't know	0		Agree	1	Agree	1	Agree	1	Agree	Agree	1	Agree
2021-05-28 09:22:28	Agree	25	Female		Yes	Nursing Officer	Yes	Drugs that only act against specific bacteria	1	Yes	Development of tolerance to antibiotics due to misuse	4	Correct	1	Agree	1	Strongly agree	1	Disagree	1	Disagree	1	Disagree	1	Disagree	1	Disagree	1	Disagree	1	Strongly agree	Strongly agree	Strongly agree	1	Disagree	1	Strongly agree	1	Leptospirosis, infective endocarditis, Rheumatic fever with residual carditis	Strongly agree	1	Agree	1	Strongly agree	1	Disagree	Agree	1	Strongly agree
2021-05-30 00:49:50	Agree	26	Male		No		Yes	Drugs that only act against specific bacteria	1	Yes	Due to the unnecessary use of antibiotics some bacteria get accustomed to those drugs by various mechanisms.So those drugs won’t work as expected resulting in this entity	4	Correct	1	Strongly agree	1	Strongly agree	1	Strongly disagree	1	Disagree	1	Agree	0	Strongly disagree	1	Strongly disagree	1	Strongly disagree	1	Strongly agree	Agree	Strongly agree	1	Disagree	1	Strongly agree	1	IE	Strongly agree	1	Strongly agree	1	Strongly agree	1	Don't know	Strongly agree	1	Strongly agree
2021-05-30 12:07:30	Agree	27	Female		Yes	Nursing Officer	Yes	Drugs that only act against specific bacteria	1	Yes	Bacterias cannot be destroyed by that perticular antibiotic	1	Correct	1	Strongly agree	1	Strongly agree	1	Strongly disagree	1	Disagree	1	Agree	0	Disagree	1	Disagree	1	Disagree	1	Agree	Agree	Strongly agree	1	Disagree	1	Strongly agree	1	Bacterial peritonitis, septic arthritis	Strongly agree	1	Strongly agree	1	Strongly agree	1	Don't know	Agree	1	Strongly agree
2021-05-30 15:28:06	Agree	27	Female		No		Yes	Drugs that only act against specific bacteria	1	Yes	Misuse of antibiotics causes resistance of that specific organism to that particular antibiotic that causes the antibiotic to become ineffective	4	Correct	1	Strongly agree	1	Strongly agree	1	Don't know	0	Strongly disagree	1	Disagree	1	Strongly disagree	1	Agree	0	Agree	0	Strongly agree	Strongly agree	Strongly agree	1	Disagree	1	Agree	1		Agree	1	Strongly agree	1	Agree	1	Disagree	Don't know	0	Strongly agree
2021-05-30 15:40:25	Agree	27	Female		No		Yes	Drugs that only act against specific bacteria	1	Yes	using correct dose and adequate duration of antibiotics against a specific bacteria although it act previously now bacteria can persist in the body/organ causing harm	2	Correct	1	Strongly agree	1	Strongly agree	1	Strongly disagree	1	Strongly disagree	1	Strongly disagree	1	Strongly disagree	1	Strongly disagree	1	Strongly disagree	1	Strongly agree	Strongly agree	Strongly agree	1	Strongly disagree	1	Agree	1	Infective endocarditis	Strongly agree	1	Strongly agree	1	Strongly agree	1	Don't know	Agree	1	Strongly agree
2021-05-30 15:48:39	Agree	26	Female		No		Yes	Drugs that only act against specific bacteria	1	Yes	Bacteria develop ability to survive in antibiotics which previously sensitive and can't survive	2	Correct	1	Strongly agree	1	Strongly agree	1	Strongly disagree	1	Disagree	1	Disagree	1	Disagree	1	Disagree	1	Disagree	1	Agree	Agree	Agree	1	Disagree	1	Agree	1	After clean contaminated surgery , after suspected exposure, immunocompromised patients even with mild symptoms	Agree	1	Agree	1	Agree	1	Don't know	Agree	1	Agree
2021-05-31 05:25:19	Agree	27	Female		Yes	Nursing Officer	Yes	Drugs that only act against specific bacteria	1	Yes	A drug become resistant to specific bac which the drug act on	6	Incorrect	0	Strongly agree	1	Agree	1	Agree	0	Strongly disagree	1	Disagree	1	Disagree	1	Strongly disagree	1	Agree	0	Agree	Agree	Agree	1	Disagree	1	Agree	1	Rheumatic fever, infective endocarditis,congenital heart dx, heart transplant	Strongly agree	1	Strongly agree	1	Agree	1	Don't know	Agree	1	Agree
2021-05-31 07:04:40	Agree	27	Male		No		Yes	Drugs that only act against specific bacteria	1	Yes	antibiotics which donot react with bacteria now but previously act with them	2	Correct	1	Strongly agree	1	Strongly agree	1	Strongly disagree	1	Strongly disagree	1	Disagree	1	Disagree	1	Disagree	1	Disagree	1	Agree	Agree	Strongly agree	1	Disagree	1	Strongly agree	1	infective endocarditis ,mennigococcal .rhematic fever	Strongly agree	1	Strongly agree	1	Strongly agree	1	Don't know	Don't know	0	Strongly agree
2021-05-31 08:29:03	Agree	26	Female		No		Yes	Drugs that only act against specific bacteria	1	Yes	Due to long term use or misuse of some antibiotic	4	Correct	1	Strongly agree	1	Agree	1	Don't know	0	Strongly disagree	1	Strongly disagree	1	Strongly disagree	1	Strongly disagree	1	Strongly disagree	1	Agree	Agree	Agree	1	Disagree	1	Agree	1	Post surgica l infections	Agree	1	Don't know	0	Strongly agree	1	Don't know	Agree	1	Strongly agree
2021-06-03 21:09:29	Agree	26	Female		No		Yes	Drugs that only act against specific bacteria	1	Yes	Resistance of the bacteria for further antibiotic due to antibiotic misuse	4	Correct	1	Strongly agree	1	Strongly agree	1	Strongly disagree	1	Strongly disagree	1	Strongly disagree	1	Strongly disagree	1	Strongly disagree	1	Strongly disagree	1	Agree	Strongly agree	Strongly agree	1	Strongly disagree	1	Strongly agree	1	Recurrent UTI, rheumatic fever, cellulitis	Agree	1	Strongly agree	1	Strongly agree	1	Disagree	Agree	1	Strongly agree
2021-06-03 21:21:19	Agree	26	Male		Yes	Medical Officer	Yes	Drugs that only act against specific bacteria	1	Yes	Microorganism evolve mechanisms that protect them from the effects of antimicrobials	2	Correct	1	Strongly agree	1	Strongly agree	1	Strongly agree	0	Strongly disagree	1	Strongly disagree	1	Strongly disagree	1	Strongly disagree	1	Strongly disagree	1	Strongly agree	Agree	Strongly agree	1	Strongly disagree	1	Strongly agree	1		Strongly agree	1	Strongly agree	1	Strongly agree	1	Agree	Agree	1	Strongly agree
2021-06-03 22:03:46	Agree	26	Female		No		Yes	Drugs that only act against specific bacteria	1	Yes	Bacteria don't destroy with these drugs	6	Correct	1	Strongly agree	1	Strongly agree	1	Disagree	1	Disagree	1	Agree	0	Disagree	1	Strongly disagree	1	Strongly disagree	1	Strongly agree	Strongly agree	Strongly agree	1	Disagree	1	Strongly agree	1	Leptospirosis,before invasive surgeries,	Strongly agree	1	Strongly agree	1	Agree	1	Don't know	Don't know	0	Strongly agree
2021-06-03 22:07:26	Agree	28	Female		No		Yes	Drugs that only act against specific bacteria	1	Yes	Resistance of microbes to the given antibiotic.	1	Correct	1	Strongly agree	1	Strongly agree	1	Strongly agree	0	Strongly disagree	1	Strongly disagree	1	Strongly disagree	1	Strongly disagree	1	Strongly disagree	1	Disagree	Strongly disagree	Strongly disagree	0	Strongly disagree	1	Disagree			Strongly agree	1	Strongly agree	1	Strongly agree	1	Strongly agree	Strongly agree	1	Strongly agree
2021-06-03 22:09:38	Agree	24	Female		No		Yes	Drugs that act against all micro-organisms	0	Yes	When the antibioticsare can longer effective in reducing the load of micro-organism and their effects(infection)	2	Correct	1	Strongly agree	1	Strongly agree	1	Strongly disagree	1	Strongly disagree	1	Agree	0	Disagree	1	Disagree	1	Agree	0	Strongly agree	Strongly agree	Strongly agree	1	Disagree	1	Agree	1	Surgical prophylaxis, MRSA, infective endocarditis	Strongly agree	1	Strongly agree	1	Strongly agree	1	Agree	Agree	1	Agree
2021-06-04 00:53:14	Agree	26	Female		Yes	Nursing Officer	Yes	Drugs that only act against specific bacteria	1	Yes	Bacteria develop resistent to some antibiotics	1	Correct	1	Agree	1	Agree	1	Strongly disagree	1	Disagree	1	Disagree	1	Strongly disagree	1	Strongly disagree	1	Strongly disagree	1	Agree	Don't know	Disagree	0	Disagree	1	Agree	1	Meningitis	Agree	1	Agree	1	Don't know	0	Don't know	Disagree	0	Strongly agree
2021-06-09 12:53:02	Agree	26	Male		No		Yes	Drugs that only act against specific bacteria	1	Yes	When an specific antibiotic is no longer acts against a specific bacteria type/types as previous it is termed as antibiotic resistance	2	Correct	1	Strongly agree	1	Strongly agree	1	Strongly disagree	1	Disagree	1	Disagree	1	Disagree	1	Disagree	1	Disagree	1	Strongly agree	Strongly agree	Strongly agree	1	Disagree	1	Agree	1	Herpes simplex infection, rheumatic fever, recurrent cellulitis	Agree	1	Agree	1	Don't know	0	Agree	Strongly agree	1	Strongly agree
2021-06-10 17:38:06	Agree	27	Male		No		Yes	Drugs that only act against specific bacteria	1	Yes	Once susceptible organisms showing tolerance to antibiotics	2	Correct	1	Strongly agree	1	Strongly agree	1	Strongly disagree	1	Strongly disagree	1	Disagree	1	Strongly disagree	1	Strongly disagree	1	Strongly disagree	1	Agree	Agree	Agree	1	Strongly disagree	1	Agree	1	Prophylaxis against leptospirosis in high risk individuals,Antibiotic prophylaxis in dental procedures of patients with damaged heart valves in order to prevent infective endocarditis	Strongly agree	1	Strongly agree	1	Strongly agree	1	Strongly agree	Strongly agree	1	Strongly agree
2021-06-10 17:59:21	Agree	26	Male		Yes	Medical Officer	Yes	Drugs that only act against specific bacteria	1	Yes	ability to survive against antibiotics which were effective before	2	Correct	1	Agree	1	Strongly agree	1	Strongly disagree	1	Disagree	1	Strongly disagree	1	Disagree	1	Strongly disagree	1	Strongly disagree	1	Strongly agree	Strongly agree	Don't know	0	Disagree	1	Agree	1	doxycyclin for leptospirosis, pennicilin for rheumatic fever	Agree	1	Strongly agree	1	Strongly agree	1	Disagree	Agree	1	Strongly agree
2021-06-10 18:00:07	Agree	26	Female		No		Yes	Drugs that only act against specific bacteria	1	Yes	Microorganisms stopping to response to a certain antibiotic due to prolonged misuse of antibiotics	4	Correct	1	Strongly agree	1	Strongly agree	1	Strongly agree	0	Strongly disagree	1	Disagree	1	Strongly disagree	1	Strongly disagree	1	Strongly disagree	1	Agree	Agree	Strongly agree	1	Strongly disagree	1	Agree	1	Infective endocarditis, post splenectomy , septic arthritis following surgery	Strongly agree	1	Disagree	0	Strongly agree	1	Disagree	Agree	1	Strongly agree
2021-06-10 18:34:32	Agree	27	Male		No		Yes	Drugs that only act against specific bacteria	1	Yes	Development of resistence towards antibiotics.	1	Correct	1	Agree	1	Agree	1	Disagree	1	Disagree	1	Disagree	1	Disagree	1	Disagree	1	Disagree	1	Agree	Disagree	Agree	1	Disagree	1	Agree	1	Infective endocarditis, leptospirosis, malaria	Strongly agree	1	Agree	1	Agree	1	Don't know	Agree	1	Strongly agree
2021-06-10 18:46:47	Agree	26	Male		Yes	Consultant	Yes	Drugs that only act against specific bacteria	1	Yes	Bacteria adapting to the antibiotics thus becoming less susceptible	2	Correct	1	Strongly agree	1	Strongly agree	1	Agree	0	Strongly disagree	1	Disagree	1	Strongly disagree	1	Strongly disagree	1	Strongly disagree	1	Strongly agree	Agree	Strongly agree	1	Strongly disagree	1	Agree	1	Surgery, rheumatic fever	Strongly agree	1	Agree	1	Strongly agree	1	Strongly agree	Strongly agree	1	Strongly agree
2021-06-10 18:51:01	Agree	26	Male		No		Yes	Drugs that only act against specific bacteria	1	Yes	Ability of bacteria to act against antibiotic	1	Correct	1	Strongly agree	1	Agree	1	Strongly disagree	1	Strongly disagree	1	Disagree	1	Strongly disagree	1	Strongly disagree	1	Strongly disagree	1	Strongly agree	Strongly agree	Strongly agree	1	Don't know	0	Strongly agree	1	Leptospirosis , Spontaneous bacterial peritonitis, rheumatic fever	Strongly agree	1	Strongly agree	1	Strongly agree	1	Disagree	Disagree	0	Strongly agree
2021-06-10 19:08:08	Agree	27	Female		No		Yes	Drugs that only act against specific bacteria	1	Yes	bacreria evolve with mechanisms which protect them from antibiotics	2	Correct	1	Strongly agree	1	Strongly agree	1	Strongly disagree	1	Strongly disagree	1	Strongly disagree	1	Strongly disagree	1	Strongly disagree	1	Strongly disagree	1	Strongly agree	Agree	Strongly agree	1	Strongly disagree	1	Strongly agree	1	rheumatic fever,meningococcal infection,recurrent cellulitis	Strongly agree	1	Strongly agree	1	Strongly agree	1	Strongly disagree	Strongly agree	1	Strongly agree
2021-06-10 20:10:09	Agree	25	Female		No		Yes	Drugs that only act against specific bacteria	1	Yes		Not answered	Incorrect	0	Agree	1	Strongly agree	1	Agree	0	Disagree	1	Disagree	1	Strongly disagree	1	Strongly disagree	1	Don't know	0	Agree	Agree	Strongly agree	1	Disagree	1	Agree	1	Rheumatic fever	Agree	1	Agree	1	Agree	1	Disagree	Don't know	0	Strongly agree
2021-06-10 20:17:56	Agree	26	Male		No		Yes	Drugs that only act against specific bacteria	1	Yes	Antibiotics are not responding to bacteria	6	Incorrect	0	Strongly agree	1	Strongly agree	1	Strongly disagree	1	Disagree	1	Disagree	1	Disagree	1	Disagree	1	Disagree	1	Strongly agree	Strongly agree	Strongly agree	1	Strongly disagree	1	Strongly agree	1		Strongly agree	1	Strongly agree	1	Strongly agree	1	Strongly disagree	Disagree	0	Strongly agree
2021-06-10 23:22:51	Agree	27	Male		No		Yes	Drugs that only act against specific bacteria	1	Yes	The bacteria adapt their cell against antibiotics...	2	Correct	1	Strongly agree	1	Strongly agree	1	Strongly disagree	1	Disagree	1	Agree	0	Disagree	1	Disagree	1	Disagree	1	Strongly agree	Strongly agree	Agree	1	Disagree	1	Strongly agree	1	Recurrent uti, acute rheumatic fever,post splenectomy patients	Strongly agree	1	Strongly agree	1	Agree	1	Don't know	Agree	1	Strongly agree
2021-06-11 11:25:18	Agree	27	Male		No		Yes	Drugs that act against all micro-organisms	0	Yes	Microorganisms are surviving against antibiotic s	1	Correct	1	Agree	1	Agree	1	Disagree	1	Disagree	1	Disagree	1	Disagree	1	Strongly disagree	1	Strongly disagree	1	Strongly agree	Agree	Strongly agree	1	Disagree	1	Agree	1	Before some surgery's	Agree	1	Agree	1	Agree	1	Disagree	Agree	1	Agree
2021-06-11 12:03:27	Agree	25	Female		No		Yes	Drugs that only act against specific bacteria	1	Yes	With prolonged antibiotic abuse the bacteria become resistant (unresponsive) to antibiotics.	4	Correct	1	Agree	1	Agree	1	Disagree	1	Strongly disagree	1	Strongly disagree	1	Strongly disagree	1	Strongly disagree	1	Strongly disagree	1	Agree	Agree	Agree	1	Strongly disagree	1	Agree	1	Rheumatic fever, recurrent pyogenic skin infections, recurrent celliulitis	Strongly agree	1	Strongly agree	1	Agree	1	Agree	Agree	1	Agree
2021-06-11 14:12:55	Agree	27	Male		Yes	Medical Officer	Yes	Drugs that only act against specific bacteria	1	Yes	Antibitics which is not respond for bacteria with time	6	Incorrect	0	Agree	1	Agree	1	Disagree	1	Disagree	1	Agree	0	Disagree	1	Disagree	1	Disagree	1	Agree	Agree	Agree	1	Disagree	1	Agree	1	Reumatoid carditis,	Agree	1	Agree	1	Agree	1	Don't know	Agree	1	Disagree
2021-06-13 09:15:27	Agree	27	Male		Yes	Nursing Officer	Yes	Drugs that only act against specific bacteria	1	Yes	Certain Antibiotic which is responded to certain bacterial infection before doesn't respond anymore. It's mainly due to misuse of antibiotics.	2	Correct	1	Strongly agree	1	Strongly agree	1	Don't know	0	Strongly disagree	1	Strongly disagree	1	Strongly disagree	1	Strongly disagree	1	Strongly disagree	1	Strongly agree	Disagree	Strongly agree	1	Strongly disagree	1	Strongly agree	1	Streaptococcal infections, Gonococcal infections, Pyelonephritis	Strongly agree	1	Strongly agree	1	Strongly agree	1	Agree	Agree	1	Strongly agree
2021-06-13 09:26:12	Agree	28	Male		No		Yes	Drugs that act against all micro-organisms	0	Yes	Inadequate therapy to microbial infection causes resistant variety of new micro organisms in same species	6	Correct	1	Strongly agree	1	Strongly agree	1	Don't know	0	Strongly disagree	1	Disagree	1	Strongly disagree	1	Strongly disagree	1	Strongly disagree	1	Strongly agree	Strongly agree	Strongly agree	1	Strongly disagree	1	Strongly agree	1	Splenectomy patients, infective endocarditis, pre surgical	Strongly agree	1	Agree	1	Agree	1	Agree	Agree	1	Strongly agree
2021-06-13 10:14:31	Agree	26	Female		No		Yes	Drugs that only act against specific bacteria	1	Yes	Bacterias change their structures which is targetted by the antibiotics . So that they can survive	2	Correct	1	Strongly agree	1	Strongly agree	1	Strongly disagree	1	Strongly disagree	1	Agree	0	Strongly disagree	1	Strongly disagree	1	Strongly disagree	1	Strongly agree	Strongly agree	Strongly agree	1	Strongly disagree	1	Strongly agree	1	Infective endocarditis, rheumatic fever	Strongly agree	1	Strongly agree	1	Strongly agree	1	Strongly disagree	Disagree	0	Strongly agree
2021-06-13 14:01:22	Agree	27	Female		No		Yes	Drugs that only act against specific bacteria	1	Yes	A particular bacteria becomes not responding to a particular antibiotic which was used to treat the infections of that particular bacterial species	2	Correct	1	Strongly agree	1	Strongly agree	1	Strongly disagree	1	Strongly disagree	1	Strongly agree	0	Strongly disagree	1	Strongly disagree	1	Strongly disagree	1	Strongly agree	Strongly agree	Strongly agree	1	Strongly disagree	1	Strongly disagree			Strongly agree	1	Strongly agree	1	Strongly agree	1	Don't know	Agree	1	Strongly agree
2021-06-13 18:59:10	Agree	26	Male		No		Yes	Drugs that only act against specific bacteria	1	Yes	Using of antibiotics by violating the their indications will eventually cause the remaining of virulant bacteria rather than commensals	1	Correct	1	Agree	1	Disagree	0	Strongly disagree	1	Disagree	1	Agree	0	Disagree	1	Disagree	1	Disagree	1	Strongly agree	Strongly agree	Strongly agree	1	Disagree	1	Agree	1	Leptospirosis	Agree	1	Agree	1	Agree	1	Agree	Agree	1	Don't know
2021-05-24 09:16:28	Agree	26	Male		No		Yes	Drugs that only act against specific bacteria	1	Yes		Not answered	Incorrect	0	Strongly agree	1	Strongly agree	1	Disagree	1	Disagree	1	Disagree	1	Disagree	1	Disagree	1	Disagree	1	Agree	Agree	Strongly agree	1	Disagree	1	Strongly agree	1		Strongly agree	1	Strongly agree	1	Strongly agree	1	Don't know	Don't know	0	Strongly agree
2021-05-24 09:24:51	Agree	25	Male		Yes	Nursing Officer	Yes	Drugs that only act against specific bacteria	1	Yes	Antibiotics becoming useless against microbes due to their mechanisms that gives them the ability to withstand antibiotic's effect.	2	Correct	1	Strongly agree	1	Strongly agree	1	Strongly disagree	1	Disagree	1	Disagree	1	Disagree	1	Disagree	1	Disagree	1	Strongly agree	Strongly agree	Strongly agree	1	Disagree	1	Strongly agree	1	Leptospirosis	Strongly agree	1	Strongly agree	1	Strongly agree	1	Don't know	Strongly agree	1	Strongly agree
2021-05-24 09:25:43	Agree	25	Male		Yes	Other	Yes	Drugs that only act against specific bacteria	1	Yes	Because of the mutations of the molecular structure in the pathogen due to the misuse or monotheropy of the Ab that cause the drug ineffective to kill the pathogen	2	Correct	1	Strongly agree	1	Strongly agree	1	Strongly disagree	1	Disagree	1	Agree	0	Disagree	1	Strongly disagree	1	Strongly disagree	1	Agree	Strongly agree	Agree	1	Disagree	1	Agree	1	Leptospirosis, pre operative antibiotic therapy for clean and clean contaminated surgeries,	Agree	1	Agree	1	Agree	1	Disagree	Agree	1	Agree
2021-05-24 09:32:56	Agree	25	Male		No		Yes	Drugs that only act against specific bacteria	1	Yes	The resistant that occurs to the drug which use to eliminate or reduce bacterial actions because of bacterial adaptations toward drug which occur due to missuse	4	Correct	1	Strongly agree	1	Strongly agree	1	Strongly disagree	1	Disagree	1	Strongly disagree	1	Strongly disagree	1	Strongly disagree	1	Strongly disagree	1	Strongly agree	Strongly agree	Strongly agree	1	Strongly disagree	1	Strongly agree	1	Penicillin prophylaxis for infective endocarditis..leptospirosis vulnerable people,patient prior to undergone some surgury	Strongly agree	1	Strongly agree	1	Strongly agree	1	Agree	Agree	1	Strongly agree
2021-05-24 09:35:56	Agree	25	Female		Yes	Medical Officer	Yes	Drugs that only act against specific bacteria	1	Yes	With regular exposure to antibiotics , the bacteria adapt accordingly and are no longer susceptible	4	Correct	1	Agree	1	Strongly agree	1	Strongly disagree	1	Disagree	1	Agree	0	Disagree	1	Strongly disagree	1	Strongly disagree	1	Strongly agree	Agree	Agree	1	Disagree	1	Agree	1	Pre operative prophylaxis	Agree	1	Agree	1	Agree	1	Don't know	Agree	1	Strongly agree
2021-05-24 09:49:13	Agree	24	Male		Yes	Medical Officer	Yes	Drugs that only act against specific bacteria	1	Yes	Bacteria gaining the ability to survive even in the presence of antibiotics	1	Correct	1	Strongly agree	1	Strongly agree	1	Strongly disagree	1	Strongly disagree	1	Strongly disagree	1	Strongly disagree	1	Strongly disagree	1	Strongly disagree	1	Strongly agree	Strongly agree	Strongly agree	1	Strongly disagree	1	Strongly agree	1	Leptospirosis, TB, Wound infections after surgery	Strongly agree	1	Agree	1	Strongly agree	1	Don't know	Agree	1	Strongly agree
2021-05-24 09:49:33	Agree	24	Male		No		Yes	Drugs that only act against specific bacteria	1	Yes	The process of bacteria developing a resisitance to antibiotics, so that those drugs will no longer work against the specific bacteria	2	Correct	1	Strongly agree	1	Strongly agree	1	Strongly disagree	1	Disagree	1	Agree	0	Disagree	1	Strongly disagree	1	Disagree	1	Strongly agree	Strongly agree	Agree	1	Strongly disagree	1	Strongly agree	1	Leptosipirosis	Strongly agree	1	Strongly agree	1	Strongly agree	1	Don't know	Strongly agree	1	Strongly agree
2021-05-24 09:50:01	Agree	25	Female		Yes	Medical Officer	Yes	Drugs that only act against specific bacteria	1	Yes	Ability of bacteria and other microorganisms to resist the effects of an antibiotic to which they were once sensitive	2	Correct	1	Strongly agree	1	Strongly agree	1	Disagree	1	Disagree	1	Disagree	1	Disagree	1	Disagree	1	Disagree	1	Agree	Agree	Strongly agree	1	Disagree	1	Strongly agree	1	Open fractures, GI surgeries, leptospirosis	Strongly agree	1	Strongly agree	1	Strongly agree	1	Don't know	Agree	1	Strongly agree
2021-05-24 09:50:12	Agree	26	Male		No		Yes	Drugs that only act against specific bacteria	1	Yes		Not answered	Incorrect	0	Strongly agree	1	Strongly agree	1	Disagree	1	Disagree	1	Disagree	1	Disagree	1	Disagree	1	Disagree	1	Agree	Agree	Strongly agree	1	Disagree	1	Strongly agree	1		Disagree	0	Strongly agree	1	Strongly agree	1	Don't know	Strongly agree	1	Strongly agree
2021-05-24 09:50:41	Agree	25	Female		No		Yes	Drugs that only act against specific bacteria	1	Yes	Some starins of bacterias can not be destroyed by antibiotics that are usually made to destroy the same bacterias( .ex mrsa) since bacterias have developed the mechanisms to protect against those antibiotics	2	Correct	1	Strongly agree	1	Strongly agree	1	Strongly disagree	1	Strongly disagree	1	Disagree	1	Disagree	1	Disagree	1	Disagree	1	Strongly agree	Strongly agree	Strongly agree	1	Strongly disagree	1	Agree	1	Rhematic heart disease, prophylaxis for clean contaminated surgeries	Strongly agree	1	Strongly agree	1	Agree	1	Disagree	Agree	1	Strongly agree
2021-05-24 09:54:55	Agree	26	Male		No		Yes	Drugs that act against all micro-organisms	0	Yes	Developement of resistance for antibiotics by the micro organisms ultimately resulting antibiotics useless	1	Correct	1	Agree	1	Strongly agree	1	Disagree	1	Disagree	1	Disagree	1	Disagree	1	Disagree	1	Disagree	1	Strongly agree	Agree	Strongly agree	1	Disagree	1	Agree	1	Leptospirosis.	Strongly agree	1	Strongly agree	1	Strongly agree	1	Strongly agree	Strongly agree	1	Agree
2021-05-24 09:55:29	Agree	24	Female		Yes	Consultant	Yes	Drugs that only act against specific bacteria	1	Yes	Reduced response to antibiotics by previously susceptible bacteria because of antibiotic misuse	4	Correct	1	Strongly agree	1	Strongly agree	1	Strongly disagree	1	Strongly disagree	1	Strongly disagree	1	Strongly disagree	1	Strongly disagree	1	Strongly disagree	1	Strongly agree	Agree	Strongly agree	1	Strongly disagree	1	Strongly agree	1	Clean contaminated surgeries, contaminated surgeries and as prophylaxis at the point of cord clamping in C-section, prophylaxis following rheumatic carditis	Strongly agree	1	Strongly agree	1	Strongly agree	1	Strongly disagree	Agree	1	Strongly agree
2021-05-24 09:56:00	Agree	26	Female		No		Yes	Drugs that only act against specific bacteria	1	Yes		Not answered	Incorrect	0	Agree	1	Agree	1	Don't know	0	Disagree	1	Disagree	1	Disagree	1	Disagree	1	Disagree	1	Agree	Agree	Agree	1	Disagree	1	Agree	1		Agree	1	Agree	1	Agree	1	Don't know	Agree	1	Agree
2021-05-24 10:01:05	Agree	27	Male		No		Yes	Drugs that only act against specific bacteria	1	Yes	Occurence of resistance in bacterial species against antibiotics due to incorrect,unnecessary use of antibiotics which lead to diminish the efficiency of those antibiotics against those species of bacteria	4	Correct	1	Strongly agree	1	Strongly agree	1	Strongly disagree	1	Strongly disagree	1	Strongly disagree	1	Strongly disagree	1	Strongly disagree	1	Strongly disagree	1	Agree	Agree	Strongly agree	1	Strongly disagree	1	Strongly agree	1	Leptospirosis -doxycycline	Strongly agree	1	Strongly agree	1	Strongly agree	1	Agree	Agree	1	Strongly agree
2021-05-24 10:12:20	Agree	27	Male		Yes	Medical Officer	Yes	Drugs that only act against specific bacteria	1	Yes	Bacteria can develop resistance against antibiotics	1	Correct	1	Strongly agree	1	Agree	1	Strongly disagree	1	Disagree	1	Agree	0	Don't know	0	Strongly disagree	1	Strongly disagree	1	Strongly agree	Strongly agree	Strongly agree	1	Disagree	1	Strongly agree	1	Malaria mumps	Agree	1	Agree	1	Agree	1	Agree	Strongly agree	1	Strongly agree
2021-05-24 10:14:32	Agree	24	Male		No		Yes	Drugs that only act against specific bacteria	1	Yes	improper use of antibiotics leads to protect bacteria from the effects of antimicrobials.	4	Correct	1	Strongly agree	1	Strongly agree	1	Strongly disagree	1	Strongly disagree	1	Strongly disagree	1	Strongly disagree	1	Strongly disagree	1	Strongly disagree	1	Strongly agree	Strongly agree	Strongly agree	1	Strongly disagree	1	Strongly agree	1	Lepto,Surgical prophylaxis,Infective endocarditis	Strongly agree	1	Strongly agree	1	Strongly agree	1	Strongly agree	Agree	1	Strongly agree
2021-05-24 10:18:51	Agree	25	Female		No		Yes	Drugs that act against all micro-organisms	0	Yes	When bacteria are able to grow and survive in the presence of antibiotics	1	Correct	1	Strongly agree	1	Strongly agree	1	Strongly disagree	1	Disagree	1	Disagree	1	Disagree	1	Disagree	1	Disagree	1	Agree	Agree	Agree	1	Disagree	1	Agree	1	Leptospirosis	Agree	1	Agree	1	Agree	1	Agree	Agree	1	Agree
2021-05-24 10:26:21	Agree	25	Female		No		Yes	Drugs that only act against specific bacteria	1	Yes		Not answered	Incorrect	0	Strongly agree	1	Strongly agree	1	Strongly disagree	1	Disagree	1	Agree	0	Strongly disagree	1	Strongly disagree	1	Strongly disagree	1	Agree	Agree	Agree	1	Strongly disagree	1	Agree	1	Leptospirosis	Strongly agree	1	Strongly agree	1	Strongly agree	1	Don't know	Agree	1	Strongly agree
2021-05-24 10:31:27	Agree	25	Female		No		Yes	Drugs that only act against specific bacteria	1	Yes	some Bacteria not getting able to response to antibiotics which were effectively used against them previously.	2	Correct	1	Strongly agree	1	Strongly agree	1	Strongly disagree	1	Strongly disagree	1	Disagree	1	Strongly disagree	1	Strongly disagree	1	Strongly disagree	1	Strongly agree	Agree	Strongly agree	1	Strongly disagree	1	Agree	1	For leptospirosis in endemic areas, before some surgeries, for contaminated wounds	Strongly agree	1	Strongly agree	1	Strongly agree	1	Disagree	Agree	1	Strongly agree
2021-05-24 10:55:28	Agree	26	Female		No		Yes	Drugs that only act against specific bacteria	1	Yes	Drug action is resistant due host factors organism factors like virulence and environmental factors	6	Correct	1	Agree	1	Agree	1	Don't know	0	Disagree	1	Agree	0	Disagree	1	Disagree	1	Disagree	1	Agree	Agree	Agree	1	Disagree	1	Agree	1	Infective endocarditis, trauma, prior to invasive non clean surgeries	Agree	1	Agree	1	Agree	1	Agree	Agree	1	Agree
2021-05-24 11:17:52	Agree	27	Male		No		Yes	Drugs that act against all micro-organisms	0	Yes	Develop resistance again microbes	1	Correct	1	Strongly agree	1	Strongly agree	1	Don't know	0	Strongly disagree	1	Agree	0	Disagree	1	Strongly disagree	1	Agree	0	Strongly agree	Strongly agree	Strongly agree	1	Don't know	0	Agree	1	Malaria, HIV, tetanus	Don't know	0	Don't know	0	Don't know	0	Don't know	Don't know	0	Agree
2021-05-24 12:23:56	Agree	25	Male		No		Yes	Drugs that only act against specific bacteria	1	Yes	Bacteria growth will not restrict with previously sensitive antibiotics due to adaptation and evaluation of genome of that colony.	2	Correct	1	Strongly agree	1	Strongly agree	1	Strongly disagree	1	Strongly disagree	1	Strongly disagree	1	Strongly disagree	1	Agree	0	Agree	0	Agree	Agree	Strongly agree	1	Strongly disagree	1	Agree	1	Bronchiectasis, Agriculture works like Paddyfield works to prevent leptospirosis , Contaminated surgeries like opening of bowels and pelvic viscera	Strongly agree	1	Strongly agree	1	Strongly agree	1	Agree	Strongly agree	1	Strongly agree
2021-05-24 14:07:46	Agree	25	Male		Yes	Other	Yes	Drugs that act against all micro-organisms	0	Yes	Antibiotics not being effective against certain organisms.	1	Correct	1	Strongly agree	1	Strongly agree	1	Disagree	1	Disagree	1	Disagree	1	Disagree	1	Disagree	1	Disagree	1	Strongly agree	Strongly agree	Strongly agree	1	Disagree	1	Strongly agree	1	Infective endocarditis in people with risk factors .Surgical site infection before surgery.Malarial prophylaxis before visiting an endemic country ..	Strongly agree	1	Strongly agree	1	Strongly agree	1	Agree	Strongly agree	1	Strongly agree
2021-05-24 14:22:51	Agree	26	Male		No		Yes	Drugs that only act against specific bacteria	1	Yes	State that Organism does not respond to relevant antibiotic.	1	Correct	1	Strongly agree	1	Strongly agree	1	Strongly disagree	1	Strongly disagree	1	Strongly disagree	1	Strongly disagree	1	Strongly disagree	1	Strongly disagree	1	Strongly agree	Strongly agree	Strongly agree	1	Strongly disagree	1	Strongly agree	1	Leptospirosis	Strongly agree	1	Strongly agree	1	Strongly agree	1	Agree	Strongly agree	1	Strongly agree
2021-05-24 14:26:53	Agree	24	Male		Yes	Consultant	Yes	Drugs that only act against specific bacteria	1	Yes	Bacteria are gaining resistance to different classes and types of antibiotics, and it’s a problem because now it’s getting more difficult to cure previously curable bacterial infections	1	Correct	1	Strongly agree	1	Strongly agree	1	Strongly disagree	1	Disagree	1	Agree	0	Disagree	1	Strongly disagree	1	Disagree	1	Strongly agree	Strongly agree	Strongly agree	1	Disagree	1	Strongly agree	1	Prophylaxis for infections that could occur during surgery ex- peritonitis, sepsis,	Strongly agree	1	Strongly agree	1	Agree	1	Agree	Agree	1	Strongly agree
2021-05-24 15:20:03	Agree	26	Female		No		Yes	Drugs that act against all micro-organisms	0	Yes	Micro organisms do not get cleared for the antibiotics.They become resistant	1	Correct	1	Strongly agree	1	Strongly agree	1	Don't know	0	Strongly disagree	1	Strongly disagree	1	Strongly disagree	1	Strongly disagree	1	Strongly disagree	1	Strongly agree	Strongly agree	Strongly agree	1	Strongly disagree	1	Strongly agree	1	Pre operative prophylaxis,Post operative prophylaxis,In infective endocarditis	Strongly agree	1	Strongly agree	1	Strongly agree	1	Disagree	Strongly agree	1	Strongly agree
2021-05-24 15:37:37	Agree	25	Female		Yes	Nursing Officer	Yes	Drugs that only act against specific bacteria	1	Yes	Micro oraganisms become not responding for antibiotics by developing certain mechanisms.	2	Correct	1	Strongly agree	1	Strongly agree	1	Strongly disagree	1	Strongly disagree	1	Agree	0	Disagree	1	Strongly disagree	1	Strongly disagree	1	Strongly agree	Strongly agree	Strongly agree	1	Strongly disagree	1	Strongly agree	1	To prevent surgical site infections	Strongly agree	1	Strongly agree	1	Strongly agree	1	Disagree	Agree	1	Agree
2021-05-24 15:55:43	Agree	25	Male		No		Yes	Drugs that only act against specific bacteria	1	Yes	Due to misuse of a antibiotic the bacteria will not sensitive for that antibiotic in the future	4	Correct	1	Strongly agree	1	Strongly agree	1	Strongly disagree	1	Strongly disagree	1	Agree	0	Strongly disagree	1	Strongly disagree	1	Strongly disagree	1	Strongly agree	Strongly agree	Strongly agree	1	Strongly agree	0	Agree	1	Surgical prophylaxis, immune compromise people	Agree	1	Strongly agree	1	Strongly agree	1	Don't know	Disagree	0	Strongly agree
2021-05-24 16:35:31	Agree	24	Male		Yes	Medical Officer	Yes	Drugs that only act against specific bacteria	1	Yes	Antibiotic resistance happens when germs like bacteria and fungi develop the ability to defeat the drugs designed to kill them.	1	Correct	1	Strongly agree	1	Strongly agree	1	Strongly disagree	1	Strongly disagree	1	Strongly disagree	1	Strongly disagree	1	Strongly disagree	1	Strongly disagree	1	Strongly agree	Strongly agree	Strongly agree	1	Strongly disagree	1	Don't know	0		Strongly agree	1	Strongly agree	1	Strongly agree	1	Don't know	Strongly agree	1	Strongly agree
2021-05-24 16:39:30	Agree	25	Female		Yes	Nursing Officer	Yes	Drugs that only act against specific bacteria	1	Yes	Evolving of bacteria to protect themselves from the effects of antibiotics	2	Correct	1	Strongly agree	1	Strongly agree	1	Disagree	1	Agree	0	Disagree	1	Strongly disagree	1	Strongly disagree	1	Strongly disagree	1	Strongly agree	Strongly agree	Strongly agree	1	Strongly disagree	1	Strongly agree	1	Hospital acquired infections, surgical site infections	Agree	1	Agree	1	Strongly agree	1	Disagree	Disagree	0	Disagree
2021-05-24 17:04:04	Agree	25	Female		No		Yes	Drugs that only act against specific bacteria	1	Yes	Bacteria can develop resistance against the antibiotics by improving their virulent factors when we use antibiotics very frequently	4	Correct	1	Strongly agree	1	Strongly agree	1	Strongly disagree	1	Disagree	1	Agree	0	Disagree	1	Strongly disagree	1	Strongly disagree	1	Strongly agree	Strongly agree	Strongly agree	1	Disagree	1	Strongly agree	1	Pre operative	Strongly agree	1	Strongly agree	1	Strongly agree	1	Disagree	Agree	1	Agree
2021-05-24 18:00:23	Agree	26	Female		No		Yes	Drugs that only act against specific bacteria	1	Yes	Organism no longer respond to the drug	1	Correct	1	Strongly agree	1	Strongly agree	1	Strongly disagree	1	Strongly disagree	1	Agree	0	Strongly disagree	1	Strongly disagree	1	Strongly disagree	1	Strongly agree	Strongly agree	Agree	1	Strongly disagree	1	Strongly agree	1	Rheumatic fever	Strongly agree	1	Strongly agree	1	Agree	1	Disagree	Agree	1	Strongly agree
2021-05-24 19:12:09	Agree	26	Female		No		Yes	Drugs that only act against specific bacteria	1	Yes	Organisms which were previously sensitive to an antibiotic become insensitive to them	2	Correct	1	Strongly agree	1	Strongly agree	1	Strongly disagree	1	Strongly disagree	1	Strongly disagree	1	Strongly disagree	1	Strongly disagree	1	Strongly disagree	1	Strongly agree	Agree	Strongly agree	1	Strongly disagree	1	Strongly agree	1	Leptospirosis	Strongly agree	1	Strongly agree	1	Strongly agree	1	Disagree	Don't know	0	Strongly agree
2021-05-24 20:11:51	Agree	24	Female		Yes	Medical Officer	Yes	Drugs that act against all micro-organisms	0	Yes	The use of broad spectrum antibiotics unnecessarily often, causes induction of resistant characteristics when achieving the desired response against microorganisms.	4	Correct	1	Agree	1	Agree	1	Disagree	1	Disagree	1	Don't know	0	Disagree	1	Disagree	1	Disagree	1	Agree	Agree	Agree	1	Disagree	1	Agree	1	Leptospirosis, recurrent UTIs, infective endocarditis	Agree	1	Agree	1	Agree	1	Agree	Agree	1	Agree
2021-05-24 23:58:25	Agree	26	Female		Yes	Other	Yes	Drugs that only act against specific bacteria	1	Yes	Certain bacterias develop their own mechanisms to act against the action of antibiotics	2	Correct	1	Strongly agree	1	Strongly agree	1	Strongly disagree	1	Strongly disagree	1	Disagree	1	Strongly disagree	1	Strongly disagree	1	Strongly disagree	1	Strongly agree	Strongly agree	Strongly agree	1	Disagree	1	Strongly agree	1	Rheumatic valve diseases, open unclean surgeries , recurrent cellulitis	Strongly agree	1	Strongly agree	1	Strongly agree	1	Disagree	Agree	1	Strongly agree
2021-05-25 00:21:18	Agree	24	Female		Yes	Medical Officer	Yes	Drugs that only act against specific bacteria	1	Yes	Resistance to certain bacteria	1	Correct	1	Agree	1	Strongly agree	1	Disagree	1	Strongly disagree	1	Strongly disagree	1	Strongly disagree	1	Strongly disagree	1	Strongly disagree	1	Agree	Agree	Agree	1	Strongly disagree	1	Strongly agree	1	Prosthetic heart valves, prior to major surgery, previous bacterial endocarditis,	Strongly agree	1	Strongly agree	1	Strongly agree	1	Strongly agree	Strongly agree	1	Strongly agree
2021-05-25 07:40:07	Agree	25	Female		No		Yes	Drugs that only act against specific bacteria	1	Yes	Bacterial infections become untreatable with previously used antibiotics.It occurs due to overuse of antibiotics.	4	Correct	1	Agree	1	Agree	1	Disagree	1	Strongly disagree	1	Disagree	1	Strongly disagree	1	Strongly disagree	1	Strongly disagree	1	Agree	Agree	Strongly agree	1	Strongly disagree	1	Agree	1	Tuberculosis, Leptospirosis, infective endocarditis	Agree	1	Agree	1	Agree	1	Don't know	Agree	1	Agree
2021-05-26 21:47:41	Agree	26	Female		No		Yes	Drugs that only act against specific bacteria	1	Yes	Bugs develop their virulence against antibiotics so that they are no longer sensitive to it.	2	Correct	1	Strongly agree	1	Strongly agree	1	Disagree	1	Disagree	1	Disagree	1	Disagree	1	Strongly disagree	1	Disagree	1	Agree	Don't know	Disagree	0	Disagree	1	Strongly agree	1	Leptospirosis, Infective endocarditis, Pneumonia	Strongly agree	1	Strongly agree	1	Strongly agree	1	Disagree	Agree	1	Strongly agree
2021-05-26 22:28:51	Agree	25	Male		No		Yes	Drugs that only act against specific bacteria	1	Yes	Some bacteria develop structural or functional changes to overcome the activity of an antibiotic	2	Correct	1	Strongly agree	1	Strongly agree	1	Strongly disagree	1	Disagree	1	Disagree	1	Disagree	1	Strongly disagree	1	Strongly disagree	1	Strongly agree	Strongly agree	Strongly agree	1	Strongly disagree	1	Strongly agree	1	Infective endocarditis,surgery	Strongly agree	1	Agree	1	Strongly agree	1	Don't know	Agree	1	Strongly agree
2021-05-26 23:26:39	Agree	24	Male		Yes	Medical Officer	Yes	Drugs that only act against specific bacteria	1	Yes	It is the mechanisms the bacteria develops to evade the mechanism of action of antibiotics hence wont respond to those drugs.	2	Correct	1	Strongly agree	1	Strongly agree	1	Strongly disagree	1	Strongly disagree	1	Strongly disagree	1	Strongly disagree	1	Strongly disagree	1	Strongly disagree	1	Strongly agree	Strongly agree	Strongly agree	1	Strongly disagree	1	Strongly agree	1	Subacute bacterial endocarditis Postoperative propjylaxis In patients with splenectomy	Strongly agree	1	Strongly agree	1	Strongly agree	1	Strongly disagree	Disagree	0	Strongly agree
2021-05-26 23:28:26	Agree	24	Female		No		Yes	Drugs that only act against specific bacteria	1	Yes	Decrease or no response for an antibiotic due to evolution or mutation happening in specific bacteria for that particular antibiotic	2	Correct	1	Strongly agree	1	Strongly agree	1	Don't know	0	Disagree	1	Strongly disagree	1	Strongly disagree	1	Strongly disagree	1	Strongly disagree	1	Strongly agree	Agree	Strongly agree	1	Strongly disagree	1	Strongly agree	1	Prior to contaminated surgeries , infective endocarditis, splenectomy pts	Strongly agree	1	Strongly agree	1	Strongly agree	1	Don't know	Agree	1	Strongly agree
2021-05-27 07:46:22	Agree	26	Female		No		Yes	Drugs that only act against specific bacteria	1	Yes	ability of a bacteria to protect them from antibiotic action, which they naturally have or has aquired.	2	Correct	1	Strongly agree	1	Strongly agree	1	Disagree	1	Disagree	1	Disagree	1	Disagree	1	Disagree	1	Disagree	1	Agree	Agree	Agree	1	Disagree	1	Strongly agree	1	amoxicillin prophylaxis for infective endocarditis before dental procedures for people who have risk factors like prosthetic cardiac valve. cephalosporins for prophylaxis in open fractures. if mud contaminated, metranidazole should bs added for gram negative coverage.	Strongly agree	1	Strongly agree	1	Strongly agree	1	Agree	Strongly agree	1	Strongly agree
2021-05-27 13:06:44	Agree	25	Female		No		Yes	Drugs that act against all micro-organisms	0	Yes	Organisms which are not sensitive for antibiotics	1	Correct	1	Strongly agree	1	Strongly agree	1	Don't know	0	Strongly disagree	1	Don't know	0	Strongly disagree	1	Strongly disagree	1	Strongly disagree	1	Strongly agree	Strongly agree	Strongly agree	1	Disagree	1	Strongly agree	1	Cellulitis, Tetanus,	Strongly agree	1	Strongly agree	1	Strongly agree	1	Strongly agree	Agree	1	Strongly agree
2021-05-27 13:08:58	Agree	26	Female		No		Yes	Drugs that only act against specific bacteria	1	Yes	With the time microorganisms develop ana ability to defeat the drug & continue growing	2	Correct	1	Strongly agree	1	Strongly agree	1	Strongly disagree	1	Disagree	1	Disagree	1	Disagree	1	Strongly disagree	1	Strongly disagree	1	Agree	Agree	Agree	1	Disagree	1	Agree	1	IE, UTI, RF	Agree	1	Agree	1	Agree	1	Disagree	Agree	1	Agree
2021-05-27 13:37:32	Agree	26	Female		Yes	Nursing Officer	Yes	Drugs that only act against specific bacteria	1	Yes	When Certain antibiotic is used against particular bacteria for a long time or unnecessarily the bacteria adapts to that antibiotic and thus no longer respond to it.	4	Correct	1	Strongly agree	1	Strongly agree	1	Disagree	1	Strongly disagree	1	Strongly disagree	1	Strongly disagree	1	Strongly disagree	1	Disagree	1	Strongly agree	Strongly agree	Strongly agree	1	Strongly disagree	1	Strongly agree	1	Infective endocarditis	Strongly agree	1	Strongly agree	1	Strongly agree	1	Don't know	Strongly agree	1	Strongly agree
2021-05-27 15:11:00	Agree	24	Female		Yes	Other	Yes	Drugs that only act against specific bacteria	1	Yes	The antibiotic is no longer able to fight against the bacteria due to build up of some kind of ability in the bacteria	1	Correct	1	Strongly agree	1	Strongly agree	1	Strongly agree	0	Disagree	1	Disagree	1	Disagree	1	Strongly disagree	1	Strongly disagree	1	Agree	Agree	Agree	1	Disagree	1	Agree	1	Surgical site infections	Strongly agree	1	Strongly agree	1	Agree	1	Agree	Agree	1	Agree
2021-05-27 16:14:09	Agree	24	Female		No		Yes	Drugs that only act against specific bacteria	1	Yes	Certain antibiotic is unable to kill a microorganism which it used to kill	2	Correct	1	Strongly agree	1	Strongly agree	1	Don't know	0	Strongly disagree	1	Strongly disagree	1	Strongly disagree	1	Strongly disagree	1	Strongly disagree	1	Agree	Agree	Agree	1	Strongly disagree	1	Agree	1	1.For clean-contaminated surgeries 2.Rheumatic fever 3.After splenectomy	Strongly agree	1	Strongly agree	1	Don't know	0	Strongly agree	Strongly agree	1	Strongly agree
2021-05-27 18:06:55	Agree	26	Female		No		Yes	Drugs that only act against specific bacteria	1	Yes	Bacteria gaining the ability to survive in the presence of the antibiotic	1	Correct	1	Strongly agree	1	Strongly agree	1	Disagree	1	Strongly disagree	1	Strongly disagree	1	Strongly disagree	1	Strongly disagree	1	Strongly disagree	1	Disagree	Strongly disagree	Strongly agree	1	Strongly disagree	1	Strongly agree	1	Recurrent cellulitis, recurrent uti, infections associated with open fractures	Strongly agree	1	Strongly agree	1	Strongly agree	1	Don't know	Agree	1	Strongly agree
2021-05-27 18:11:48	Agree	25	Female		Yes	Medical Officer	Yes	Drugs that act against all micro-organisms	0	Yes	Micrograms becoming resistant/not responding to the antibiotics	1	Correct	1	Strongly agree	1	Strongly agree	1	Strongly disagree	1	Strongly disagree	1	Strongly disagree	1	Strongly disagree	1	Strongly disagree	1	Strongly disagree	1	Strongly agree	Strongly agree	Strongly agree	1	Strongly disagree	1	Strongly agree	1	Leptospirosis	Agree	1	Strongly agree	1	Strongly agree	1	Disagree	Agree	1	Strongly agree
2021-05-28 00:04:26	Agree	25	Female		Yes	Medical Officer	Yes	Drugs that only act against specific bacteria	1	Yes	Bacteria becoming resistant to the medications for which they have been sensitive before	2	Correct	1	Strongly agree	1	Strongly agree	1	Don't know	0	Strongly disagree	1	Strongly disagree	1	Strongly disagree	1	Strongly disagree	1	Strongly disagree	1	Strongly agree	Strongly agree	Strongly agree	1	Strongly disagree	1	Strongly agree	1	Infective endocarditis, UTI, meningococcal meningitis	Strongly agree	1	Strongly agree	1	Strongly agree	1	Strongly disagree	Strongly agree	1	Strongly agree
2021-05-28 00:35:56	Agree	25	Female		No		Yes	Drugs that only act against specific bacteria	1	Yes	The particular bacteria can survive while we giving a antibiotics specific for it because of making resist against to the drug	1	Correct	1	Strongly agree	1	Strongly agree	1	Strongly disagree	1	Disagree	1	Disagree	1	Disagree	1	Strongly disagree	1	Strongly disagree	1	Agree	Strongly agree	Strongly agree	1	Disagree	1	Agree	1	Tooth extraction ,bowel operations,	Strongly agree	1	Strongly agree	1	Strongly agree	1	Don't know	Don't know	0	Strongly agree
2021-05-28 07:33:13	Agree	24	Male		No		Yes	Drugs that only act against specific bacteria	1	Yes	A bacteria develops resistance against a specific antibiotic	1	Correct	1	Strongly agree	1	Strongly agree	1	Don't know	0	Agree	0	Don't know	0	Strongly disagree	1	Strongly disagree	1	Strongly disagree	1	Strongly agree	Don't know	Agree	1	Disagree	1	Don't know	0		Strongly agree	1	Agree	1	Agree	1	Don't know	Agree	1	Agree
2021-05-28 18:59:11	Agree	24	Female		No		Yes	Drugs that only act against specific bacteria	1	Yes	It occurs when bacteria develop the ability to defeat the drugs that is given to kill them.	1	Correct	1	Strongly agree	1	Strongly agree	1	Agree	0	Strongly disagree	1	Don't know	0	Disagree	1	Disagree	1	Disagree	1	Agree	Agree	Strongly agree	1	Disagree	1	Agree	1	Prophylactic antibiotics prior to surgeries	Strongly agree	1	Strongly agree	1	Agree	1	Don't know	Agree	1	Agree
2021-05-29 18:21:23	Agree	26	Female		No		Yes	Drugs that only act against specific bacteria	1	Yes	When bacteria develop ability to defeat the drugs which are designed to kill them	1	Correct	1	Strongly agree	1	Strongly agree	1	Strongly disagree	1	Strongly disagree	1	Strongly disagree	1	Strongly disagree	1	Strongly disagree	1	Strongly disagree	1	Agree	Agree	Strongly agree	1	Strongly disagree	1	Strongly agree	1	Infective endocarditis	Strongly agree	1	Strongly agree	1	Strongly agree	1	Don't know	Strongly agree	1	Strongly agree
2021-05-29 19:56:05	Agree	26	Female		No		Yes	Drugs that only act against specific bacteria	1	Yes	Certain bacteria cannot be killed by an antibiotic which could kill bacteria earlier	2	Correct	1	Agree	1	Agree	1	Strongly disagree	1	Disagree	1	Disagree	1	Disagree	1	Disagree	1	Disagree	1	Strongly agree	Strongly agree	Strongly agree	1	Strongly disagree	1	Strongly agree	1	Surgical site infections	Agree	1	Agree	1	Agree	1	Disagree	Agree	1	Agree
2021-05-29 22:12:04	Agree	25	Female		Yes	Medical Officer	Yes	Drugs that act against all micro-organisms	0	Yes	Microorganisms like bacteria becoming undestroyable by giving a certain antibiotic which previously had the ability to do so.	2	Correct	1	Strongly agree	1	Agree	1	Strongly disagree	1	Disagree	1	Agree	0	Disagree	1	Disagree	1	Disagree	1	Disagree	Disagree	Agree	1	Disagree	1	Agree	1	In rheumatic fever, prior to certain surgeries to prevent post op infections, prior to some dental procedures	Strongly agree	1	Strongly agree	1	Agree	1	Disagree	Agree	1	Strongly agree
2021-05-30 10:49:28	Agree	26	Female		No		Yes	Drugs that only act against specific bacteria	1	Yes	Due to misuse of antibiotics, bacteria developing resistance against them	4	Correct	1	Strongly agree	1	Strongly agree	1	Strongly disagree	1	Strongly disagree	1	Strongly disagree	1	Strongly disagree	1	Strongly disagree	1	Strongly disagree	1	Agree	Agree	Strongly agree	1	Strongly disagree	1	Strongly agree	1	Before some specific surgical procedures, doxacycline for farmers work leptospirosis epidemic area, penicillin prophylaxis for rheumatic fever patients	Strongly agree	1	Strongly agree	1	Strongly agree	1	Strongly disagree	Strongly disagree	0	Strongly agree
2021-05-30 10:53:18	Agree	25	Female		No		Yes	Drugs that only act against specific bacteria	1	Yes	bacterias will not be destroyed now although they used to respond ealier	2	Correct	1	Strongly agree	1	Strongly agree	1	Strongly disagree	1	Disagree	1	Agree	0	Strongly disagree	1	Strongly disagree	1	Strongly disagree	1	Agree	Agree	Agree	1	Disagree	1	Agree	1	infection risk after surgery	Strongly agree	1	Strongly agree	1	Strongly agree	1	Strongly agree	Strongly agree	1	Strongly agree
2021-05-30 11:21:45	Agree	27	Male		No		Yes	Drugs that only act against specific bacteria	1	Yes	Developing a barrier between antibiotic agent and bacteria with the prolong using	4	Correct	1	Strongly agree	1	Strongly agree	1	Strongly agree	0	Don't know	0	Agree	0	Agree	0	Don't know	0	Agree	0	Strongly agree	Strongly agree	Strongly agree	1	Agree	0	Strongly agree	1	No	Agree	1	Don't know	0	Agree	1	Agree	Strongly agree	1	Strongly agree
2021-05-30 12:05:33	Agree	26	Female		Yes	Pharmacist	Yes	Drugs that only act against specific bacteria	1	Yes	Ceryain bacteria over time change their genetic expression againt agents we used to destroy them(medicine), such they no longer respond to the previously responded drugs.And this occur with antibiotic miss-use.	2	Correct	1	Strongly agree	1	Strongly agree	1	Disagree	1	Strongly disagree	1	Strongly disagree	1	Strongly disagree	1	Disagree	1	Disagree	1	Agree	Agree	Strongly agree	1	Strongly disagree	1	Strongly agree	1	infective endocarditis, prior to abdominal surgery to avoid surgical site infections , Leptospirosis	Agree	1	Strongly agree	1	Agree	1	Don't know	Don't know	0	Strongly agree
2021-05-30 12:20:22	Agree	24	Female		Yes	Medical Officer	Yes	Drugs that only act against specific bacteria	1	Yes	When the bacteria develops mechanisms to protect itself from a particular drug and with time the drugs stop working against that species of bacteria.	2	Correct	1	Strongly agree	1	Strongly agree	1	Strongly disagree	1	Strongly disagree	1	Strongly disagree	1	Strongly disagree	1	Strongly disagree	1	Strongly disagree	1	Agree	Agree	Strongly agree	1	Strongly disagree	1	Agree	1	Endocarditis, Leptospirosis, Malaria	Strongly agree	1	Strongly agree	1	Strongly agree	1	Agree	Strongly agree	1	Strongly agree
2021-05-30 12:43:20	Agree	26	Female		Yes	Nursing Officer	Yes	Drugs that only act against specific bacteria	1	Yes	The bacteria that were previously sensitive to particular antibiotic no longer respond to that	2	Correct	1	Strongly agree	1	Strongly agree	1	Disagree	1	Strongly disagree	1	Disagree	1	Disagree	1	Strongly disagree	1	Strongly disagree	1	Strongly agree	Agree	Strongly agree	1	Strongly disagree	1	Strongly agree	1	Before surgery	Strongly agree	1	Strongly agree	1	Strongly agree	1	Don't know	Don't know	0	Strongly agree
2021-05-30 15:00:37	Agree	26	Female		No		Yes	Drugs that only act against specific bacteria	1	Yes	The resistance of bacteria to the antibiotics occurs thus they are not respond to antibiotics	1	Correct	1	Strongly agree	1	Strongly agree	1	Disagree	1	Strongly disagree	1	Strongly disagree	1	Strongly disagree	1	Strongly disagree	1	Strongly disagree	1	Strongly agree	Strongly agree	Strongly agree	1	Strongly disagree	1	Strongly agree	1	Gi surgeries,leptospirosis,LSCS	Strongly agree	1	Strongly agree	1	Strongly agree	1	Don't know	Agree	1	Strongly agree
2021-05-30 15:52:58	Agree	25	Female		Yes	Nursing Officer	Yes	Drugs that only act against specific bacteria	1	Yes	With misuse of antibiotics some species of bacteria become resisitance to that particular antibiotic although sensitive previously	4	Correct	1	Strongly agree	1	Strongly agree	1	Strongly disagree	1	Strongly disagree	1	Disagree	1	Strongly disagree	1	Strongly disagree	1	Strongly disagree	1	Strongly agree	Strongly agree	Strongly agree	1	Strongly disagree	1	Strongly agree	1	Surgical site infections	Strongly agree	1	Strongly agree	1	Strongly agree	1	Strongly agree	Strongly agree	1	Strongly agree
2021-05-30 20:10:46	Agree	24	Female		Yes	Medical Officer	Yes	Drugs that only act against specific bacteria	1	Yes	The bacteria is no longer respondint to that specific antibiotic rx due to the development of resistance	1	Correct	1	Strongly agree	1	Strongly agree	1	Strongly disagree	1	Disagree	1	Disagree	1	Disagree	1	Disagree	1	Disagree	1	Agree	Agree	Agree	1	Disagree	1	Agree	1	Rheumatic fever, infective endocarditis, bacterial meningitis	Strongly agree	1	Strongly agree	1	Strongly agree	1	Strongly agree	Strongly agree	1	Strongly agree
2021-05-30 21:23:28	Agree	26	Male		Yes	Other	Yes	Drugs that only act against specific bacteria	1	Yes	Bacteria develop protection against antibiotics	1	Correct	1	Strongly agree	1	Strongly agree	1	Disagree	1	Disagree	1	Disagree	1	Disagree	1	Disagree	1	Disagree	1	Agree	Agree	Agree	1	Disagree	1	Agree	1	recurrent uncomplicated UTI, Splenectomy patients, meningococcal disease	Strongly agree	1	Strongly agree	1	Strongly agree	1	Don't know	Don't know	0	Strongly agree
2021-05-30 22:56:40	Agree	27	Female		No		Yes	Drugs that only act against specific bacteria	1	Yes	certain micro organisms develop the ability to defeat the drugs which were used to treat the illnesses earlier	2	Correct	1	Strongly agree	1	Strongly agree	1	Strongly disagree	1	Strongly disagree	1	Strongly disagree	1	Strongly disagree	1	Strongly disagree	1	Strongly disagree	1	Strongly agree	Agree	Strongly agree	1	Strongly disagree	1	Strongly agree	1	rheumatic fever,prophylactic antibiotics before certain surgeries(eg:bowel),	Strongly agree	1	Agree	1	Strongly agree	1	Don't know	Don't know	0	Strongly agree
2021-06-03 14:47:48	Agree	25	Male		No		Yes	Drugs that only act against specific bacteria	1	Yes	Bacterias become non sensitive to antibiotics which they are sensitive before	2	Correct	1	Strongly agree	1	Strongly agree	1	Strongly disagree	1	Strongly disagree	1	Strongly disagree	1	Strongly disagree	1	Strongly disagree	1	Strongly disagree	1	Agree	Agree	Strongly agree	1	Strongly disagree	1	Strongly disagree			Strongly agree	1	Strongly agree	1	Strongly agree	1	Don't know	Don't know	0	Strongly agree
2021-06-03 21:53:43	Agree	25	Female		No		Yes	Drugs that only act against specific bacteria	1	Yes	Unresponsive to particular antibiotic	1	Correct	1	Strongly agree	1	Strongly agree	1	Strongly agree	0	Disagree	1	Disagree	1	Disagree	1	Disagree	1	Disagree	1	Agree	Agree	Strongly agree	1	Disagree	1	Agree	1	Malaria filarisis	Strongly agree	1	Strongly agree	1	Strongly agree	1	Disagree	Agree	1	Agree
2021-06-10 17:12:20	Agree	25	Female		No		Yes	Drugs that only act against specific bacteria	1	Yes	Antimicrobial Resistance occurs when bacteria change over time and no longer respond to antibiotics making infections harder to treat.	2	Correct	1	Strongly agree	1	Strongly agree	1	Disagree	1	Disagree	1	Disagree	1	Strongly disagree	1	Strongly disagree	1	Disagree	1	Agree	Agree	Strongly agree	1	Disagree	1	Agree	1	Infective endocarditis , septic arthritis	Strongly agree	1	Agree	1	Agree	1	Disagree	Don't know	0	Don't know
2021-06-10 17:19:36	Agree	25	Female		No		Yes	Drugs that only act against specific bacteria	1	Yes	Previously antibiotic sensitive bacterias become resistant to same antibiotic .	2	Correct	1	Strongly agree	1	Agree	1	Strongly agree	0	Strongly disagree	1	Strongly disagree	1	Strongly disagree	1	Strongly disagree	1	Strongly disagree	1	Strongly agree	Strongly agree	Strongly agree	1	Strongly disagree	1	Strongly agree	1	Leptospirosis, prophylaxis for infective endocarditis in valvular heart diseases	Strongly agree	1	Strongly agree	1	Strongly agree	1	Strongly disagree	Disagree	0	Strongly agree
2021-06-10 17:29:37	Agree	25	Female		No		Yes	Drugs that only act against specific bacteria	1	Yes	Microbes resist the action of antibiotics	1	Correct	1	Strongly agree	1	Strongly agree	1	Strongly disagree	1	Strongly disagree	1	Disagree	1	Disagree	1	Strongly disagree	1	Strongly disagree	1	Strongly agree	Strongly agree	Strongly agree	1	Disagree	1	Strongly agree	1	UTI, infective endocarditis, tetanus	Strongly agree	1	Strongly agree	1	Strongly agree	1	Strongly agree	Strongly agree	1	Strongly agree
2021-06-10 17:32:24	Agree	25	Female		No		Yes	Drugs that only act against specific bacteria	1	Yes	The specific bacteria who had sensitivity for paticalar antibiotic has become not sensitive for same antibiotics after some time.	2	Correct	1	Strongly agree	1	Agree	1	Strongly disagree	1	Strongly disagree	1	Disagree	1	Strongly disagree	1	Strongly disagree	1	Strongly disagree	1	Strongly agree	Strongly agree	Strongly agree	1	Strongly disagree	1	Strongly agree	1	Leptospirosis,before some surgeries, people who has	Strongly agree	1	Strongly agree	1	Agree	1	Disagree	Agree	1	Strongly agree
2021-06-10 23:02:20	Agree	24	Female		Yes	Consultant	Yes	Drugs that only act against specific bacteria	1	Yes	A specific bacteria is not sensitive to the antibiotic due to development of resistance to the antibiotic because of improper use( dose, duration) of antibiotics.	4	Correct	1	Strongly agree	1	Strongly agree	1	Strongly disagree	1	Strongly disagree	1	Disagree	1	Disagree	1	Strongly disagree	1	Strongly disagree	1	Agree	Agree	Strongly agree	1	Disagree	1	Strongly agree	1	1) Penicillin/Doxycycline for Leptospirosis, 2) To prevent SSI by skin flora 3) Penicillin to prevent recurrent Rheumatic fever attacks	Strongly agree	1	Strongly agree	1	Strongly agree	1	Strongly disagree	Agree	1	Strongly agree
2021-06-11 12:14:52	Agree	25	Male		No		Yes	Drugs that act against all micro-organisms	0	No	Pathogens who are resist to the mechanism of the antibiotic drug action. So that antibiotic will not destroy the particular pathogenic strain.	1	Correct	1	Agree	1	Strongly agree	1	Don't know	0	Disagree	1	Disagree	1	Disagree	1	Disagree	1	Disagree	1	Strongly agree	Disagree	Strongly agree	1	Disagree	1	Disagree			Strongly agree	1	Strongly agree	1	Agree	1	Strongly disagree	Disagree	0	Strongly agree
2021-06-13 11:41:29	Agree	26	Female		No		Yes	Drugs that only act against specific bacteria	1	Yes		Not answered	Incorrect	0	Strongly agree	1	Strongly agree	1	Disagree	1	Strongly disagree	1	Strongly disagree	1	Strongly disagree	1	Don't know	0	Disagree	1	Agree	Agree	Don't know	0	Disagree	1	Strongly agree	1		Strongly agree	1	Strongly agree	1	Strongly agree	1	Strongly disagree	Disagree	0	Agree
2021-05-24 08:34:52	Agree	22	Female		No		Yes	Drugs that only act against specific bacteria	1	Yes	Pathogenic microorganisms with ability to withstand the antimicrobial killing or inhibition that they were used to be susceptible along with the continuous exposure or misues of antibiotics	4	Correct	1	Strongly agree	1	Strongly agree	1	Strongly disagree	1	Strongly disagree	1	Strongly disagree	1	Strongly disagree	1	Strongly disagree	1	Strongly disagree	1	Agree	Strongly agree	Strongly agree	1	Strongly disagree	1	Strongly agree	1		Strongly agree	1	Disagree	0	Strongly agree	1	Strongly agree	Strongly agree	1	Strongly agree
2021-05-24 08:37:36	Agree	24	Female		No		Yes	Drugs that act against all micro-organisms	0	Yes	Resistance which develop in individual person against the long term treatment of the antibiotic drugs	5	Incorrect	0	Strongly agree	1	Agree	1	Agree	0	Agree	0	Agree	0	Disagree	1	Disagree	1	Disagree	1	Agree	Agree	Don't know	0	Don't know	0	Don't know	0		Disagree	0	Disagree	0	Disagree	0	Agree	Agree	1	Agree
2021-05-24 08:38:55	Agree	24	Male		No		Yes	Drugs that only act against specific bacteria	1	Yes	The evaluation of bacteria that gives rise to strains that are not responding to antibiotics.	3	Correct	1	Strongly agree	1	Strongly agree	1	Strongly disagree	1	Strongly disagree	1	Strongly disagree	1	Strongly disagree	1	Strongly disagree	1	Strongly disagree	1	Agree	Agree	Strongly agree	1	Disagree	1	Strongly agree	1	Leptospirosis	Strongly agree	1	Strongly agree	1	Strongly agree	1	Strongly agree	Strongly agree	1	Strongly agree
2021-05-24 08:53:25	Agree	23	Female		Yes	Nursing Officer	Yes	Drugs that only act against specific bacteria	1	Yes	Some bacteria doesn't respond to antibiotics with long term use	4	Correct	1	Strongly agree	1	Strongly agree	1	Strongly disagree	1	Agree	0	Agree	0	Strongly disagree	1	Strongly disagree	1	Strongly disagree	1	Strongly agree	Agree	Agree	1	Disagree	1	Don't know	0		Strongly agree	1	Don't know	0	Agree	1	Agree	Agree	1	Agree
2021-05-24 08:53:58	Agree	23	Male		Yes	Medical Officer	Yes	Drugs that only act against specific bacteria	1	Yes	Resistance by certain bacteria towards the antibacterial pharmacological action of the drug.	1	Correct	1	Strongly agree	1	Strongly agree	1	Strongly disagree	1	Strongly disagree	1	Disagree	1	Strongly disagree	1	Strongly disagree	1	Strongly disagree	1	Agree	Agree	Strongly agree	1	Strongly disagree	1	Don't know	0		Strongly agree	1	Strongly agree	1	Strongly agree	1	Don't know	Strongly agree	1	Strongly agree
2021-05-24 09:06:31	Agree	23	Female		No		Yes	Drugs that act against all micro-organisms	0	Yes	Arising resistance for the drugs by bacteria	1	Correct	1	Strongly agree	1	Strongly agree	1	Agree	0	Strongly agree	0	Strongly agree	0	Don't know	0	Disagree	1	Disagree	1	Strongly agree	Strongly agree	Strongly agree	1	Agree	0	Strongly disagree			Strongly agree	1	Agree	1	Strongly agree	1	Agree	Agree	1	Agree
2021-05-24 09:08:31	Agree	23	Female		No		Yes	Drugs that only act against specific bacteria	1	Yes	Development of Resistance by some bacterial species against antibacterial drugs	1	Correct	1	Strongly agree	1	Strongly agree	1	Strongly disagree	1	Disagree	1	Disagree	1	Disagree	1	Disagree	1	Disagree	1	Agree	Agree	Agree	1	Disagree	1	Disagree			Strongly agree	1	Strongly agree	1	Strongly agree	1	Disagree	Strongly agree	1	Strongly agree
2021-05-24 09:09:30	Agree	23	Male		No	Other	Yes	Drugs that only act against specific bacteria	1	Yes	Bacteria developing resistance against certain antibiotics with prolonged use	4	Correct	1	Strongly agree	1	Strongly agree	1	Strongly agree	0	Disagree	1	Disagree	1	Disagree	1	Disagree	1	Disagree	1	Agree	Agree	Strongly agree	1	Disagree	1	Strongly agree	1		Strongly agree	1	Strongly agree	1	Strongly agree	1	Agree	Strongly agree	1	Strongly agree
2021-05-24 09:10:49	Agree	23	Male		No		Yes	Drugs that only act against specific bacteria	1	Yes	Reduced antibacteral activity of a drug	6	Correct	1	Strongly agree	1	Strongly agree	1	Strongly disagree	1	Strongly disagree	1	Strongly disagree	1	Strongly disagree	1	Strongly disagree	1	Strongly disagree	1	Strongly agree	Agree	Strongly agree	1	Strongly disagree	1	Strongly agree	1	Staph aureus	Strongly agree	1	Strongly agree	1	Strongly agree	1	Strongly agree	Strongly agree	1	Strongly agree
2021-05-24 09:11:21	Agree	22	Female		Yes	Nursing Officer	Yes	Drugs that only act against specific bacteria	1	Yes	Ability of bacteria to defeat against drugs that are used to kill them	2	Correct	1	Agree	1	Agree	1	Disagree	1	Agree	0	Agree	0	Agree	0	Disagree	1	Disagree	1	Agree	Agree	Agree	1	Agree	0	Agree	1	Heart transplant patients	Agree	1	Don't know	0	Agree	1	Don't know	Agree	1	Agree
2021-05-24 09:14:11	Agree	24	Female		No		Yes	Drugs that only act against specific bacteria	1	Yes	Some bacteria have an bility to avoid the effects of killing mechanism of the antibiotics.this is called antibiotic resistance.	1	Correct	1	Strongly agree	1	Strongly agree	1	Strongly disagree	1	Agree	0	Agree	0	Disagree	1	Disagree	1	Disagree	1	Agree	Agree	Strongly disagree	0	Disagree	1	Don't know	0		Agree	1	Agree	1	Agree	1	Agree	Agree	1	Agree
2021-05-24 09:14:18	Agree	23	Female		No		Yes	Drugs that only act against specific bacteria	1	Yes		Not answered	Incorrect	0	Strongly agree	1	Strongly agree	1	Strongly disagree	1	Agree	0	Agree	0	Disagree	1	Strongly disagree	1	Strongly disagree	1	Agree	Agree	Strongly agree	1	Strongly disagree	1	Agree	1		Agree	1	Strongly agree	1	Strongly agree	1	Don't know	Agree	1	Agree
2021-05-24 09:15:12	Agree	22	Female		No		Yes	Drugs that only act against specific bacteria	1	Yes	with prolonged use of antibiotics unnecessarily , organisms develop resistance against certain antibiotics.	4	Correct	1	Strongly agree	1	Strongly agree	1	Agree	0	Strongly agree	0	Disagree	1	Disagree	1	Disagree	1	Disagree	1	Strongly agree	Strongly agree	Strongly agree	1	Disagree	1	Strongly agree	1	antibiotics before a dental surgery	Strongly agree	1	Don't know	0	Strongly agree	1	Don't know	Don't know	0	Strongly agree
2021-05-24 09:15:18	Agree	23	Female		Yes	Other	Yes	Drugs that only act against specific bacteria	1	Yes	Our body is not responding normal dose of an antibiotic that we used before, this is because bacteria change their properties to resist antibiotics.	2	Correct	1	Strongly agree	1	Strongly agree	1	Agree	0	Disagree	1	Agree	0	Disagree	1	Disagree	1	Disagree	1	Strongly agree	Strongly agree	Strongly agree	1	Disagree	1	Don't know	0		Strongly agree	1	Strongly agree	1	Strongly agree	1	Agree	Strongly agree	1	Strongly agree
2021-05-24 09:16:04	Agree	23	Female		Yes	Medical Officer	Yes	Drugs that only act against specific bacteria	1	Yes	Bacteria developing various stratergies to avoid the killing or inhibitory action of drug	2	Correct	1	Strongly agree	1	Strongly agree	1	Don't know	0	Strongly disagree	1	Strongly disagree	1	Strongly disagree	1	Strongly disagree	1	Strongly disagree	1	Agree	Agree	Strongly agree	1	Disagree	1	Agree	1		Agree	1	Agree	1	Agree	1	Don't know	Don't know	0	Strongly agree
2021-05-24 09:17:00	Agree	23	Male		No		Yes	Drugs that only act against specific bacteria	1	Yes	The progress which microns develope insensitivity ( resistance) to sustain drug previously sensitive to that organism	2	Correct	1	Strongly agree	1	Strongly agree	1	Disagree	1	Disagree	1	Agree	0	Strongly disagree	1	Strongly disagree	1	Disagree	1	Agree	Agree	Strongly agree	1	Strongly disagree	1	Agree	1	Post streptococcal rheumatic fever	Strongly agree	1	Don't know	0	Strongly agree	1	Disagree	Agree	1	Strongly agree
2021-05-24 09:18:12	Agree	23	Male		Yes	Medical Officer	Yes	Drugs that only act against specific bacteria	1	Yes	Reducing the response of particular bacteria to an specific antibiotic which was previously suseptible to it.	2	Correct	1	Strongly agree	1	Strongly agree	1	Don't know	0	Strongly disagree	1	Strongly disagree	1	Strongly disagree	1	Strongly disagree	1	Disagree	1	Agree	Agree	Don't know	0	Strongly disagree	1	Agree	1	Bacterial meningitis, E coli infections, staphylococcus aureus infections	Strongly agree	1	Strongly agree	1	Strongly agree	1	Strongly agree	Strongly agree	1	Strongly agree
2021-05-24 09:22:47	Agree	24	Male		No		Yes	Drugs that only act against specific bacteria	1	Yes	Prolonged usage of an antibiotics can makes different strain of that specific bacteria that can survive under this specific antibiotic or they can fight efficiently against the antibiotic	4	Correct	1	Agree	1	Agree	1	Disagree	1	Agree	0	Disagree	1	Disagree	1	Disagree	1	Disagree	1	Agree	Don't know	Agree	1	Disagree	1	Don't know	0		Agree	1	Agree	1	Agree	1	Disagree	Disagree	0	Agree
2021-05-24 09:23:55	Agree	22	Female		No		Yes	Drugs that only act against specific bacteria	1	Yes		Not answered	Incorrect	0	Strongly agree	1	Agree	1	Disagree	1	Disagree	1	Don't know	0	Disagree	1	Disagree	1	Disagree	1	Agree	Agree	Agree	1	Disagree	1	Don't know	0		Agree	1	Don't know	0	Agree	1	Agree	Agree	1	Agree
2021-05-24 09:25:02	Agree	23	Male		Yes	Medical Officer	Yes	Drugs that only act against specific bacteria	1	Yes	Developed resistance for killing by a specific antibiotic , in a bacteria.	1	Correct	1	Strongly agree	1	Strongly agree	1	Strongly disagree	1	Disagree	1	Disagree	1	Disagree	1	Disagree	1	Disagree	1	Agree	Agree	Strongly agree	1	Disagree	1	Agree	1	Use Nitroiurantoin as prophylaxis for recurrent urinary infections	Strongly agree	1	Strongly agree	1	Strongly agree	1	Strongly agree	Strongly agree	1	Strongly agree
2021-05-24 09:28:02	Agree	24	Male		No		Yes	Drugs that only act against specific bacteria	1	Yes	Resistance develops against drugs	6	Correct	1	Strongly agree	1	Strongly agree	1	Strongly disagree	1	Don't know	0	Agree	0	Disagree	1	Strongly disagree	1	Strongly disagree	1	Agree	Agree	Agree	1	Disagree	1	Don't know	0		Agree	1	Don't know	0	Don't know	0	Disagree	Don't know	0	Agree
2021-05-24 09:28:36	Agree	23	Female		No		Yes	Drugs that only act against specific bacteria	1	Yes	Inability of that drugs to work against bacteria because special properties of bacteria	1	Correct	1	Strongly agree	1	Strongly agree	1	Disagree	1	Don't know	0	Disagree	1	Disagree	1	Disagree	1	Disagree	1	Agree	Agree	Agree	1	Disagree	1	Don't know	0		Strongly agree	1	Strongly agree	1	Strongly agree	1	Don't know	Don't know	0	Strongly agree
2021-05-24 09:28:53	Agree	24	Male		Yes	Medical Officer	Yes	Drugs that only act against specific bacteria	1	Yes	Bacteria get the ability to live and proliferate despite of the presence of antibiotics	2	Correct	1	Strongly agree	1	Strongly agree	1	Strongly disagree	1	Agree	0	Agree	0	Strongly disagree	1	Strongly disagree	1	Strongly disagree	1	Strongly agree	Strongly agree	Don't know	0	Don't know	0	Don't know	0		Strongly agree	1	Strongly agree	1	Don't know	0	Don't know	Strongly agree	1	Agree
2021-05-24 09:32:22	Agree	24	Male		No		Yes	Drugs that act against all micro-organisms	0	Yes	Microorganisms which killed by antibiotics are not able to answer the antibiotic due to resistance	2	Correct	1	Strongly agree	1	Don't know	0	Disagree	1	Disagree	1	Disagree	1	Disagree	1	Disagree	1	Disagree	1	Strongly agree	Strongly agree	Strongly agree	1	Agree	0	Strongly agree	1	Rhumatoid arthritis	Agree	1	Agree	1	Agree	1	Disagree	Don't know	0	Strongly agree
2021-05-24 09:41:40	Agree	24	Female		No		Yes	Drugs that only act against specific bacteria	1	Yes		Not answered	Incorrect	0	Strongly agree	1	Strongly agree	1	Strongly disagree	1	Strongly disagree	1	Don't know	0	Don't know	0	Don't know	0	Strongly disagree	1	Strongly agree	Strongly agree	Strongly agree	1	Don't know	0	Don't know	0		Strongly agree	1	Strongly agree	1	Don't know	0	Strongly agree	Strongly agree	1	Strongly agree
2021-05-24 09:43:15	Agree	22	Female		Yes	Medical Officer	Yes	Drugs that only act against specific bacteria	1	Yes	Not being able to treat an infection because the bacteria is resistant to be killed by the antibiotic due to inborn or acquired resistance	2	Correct	1	Strongly agree	1	Strongly agree	1	Strongly disagree	1	Strongly disagree	1	Disagree	1	Disagree	1	Disagree	1	Strongly disagree	1	Strongly agree	Agree	Strongly agree	1	Disagree	1	Agree	1	Bacterial meningitis,endocarditis, UTI	Agree	1	Strongly agree	1	Strongly agree	1	Strongly agree	Agree	1	Agree
2021-05-24 09:51:51	Agree	24	Female		Yes	Other	Yes		0	Yes	Reduction of response to antibiotics due to long term use of that antibiotics	4	Correct	1	Agree	1	Agree	1	Agree	0	Disagree	1	Don't know	0	Disagree	1	Disagree	1	Disagree	1	Agree	Agree	Don't know	0	Disagree	1	Don't know	0		Agree	1	Agree	1	Agree	1	Don't know	Agree	1	Agree
2021-05-24 09:59:37	Agree	24	Male		No		Yes	Drugs that only act against specific bacteria	1	Yes	Human body is no longer responding to antibiotics due to resistance developed by microorgnisms.	1	Correct	1	Agree	1	Agree	1	Agree	0	Disagree	1	Don't know	0	Disagree	1	Agree	0	Don't know	0	Agree	Agree	Agree	1	Disagree	1	Don't know	0		Disagree	0	Disagree	0	Agree	1	Agree	Agree	1	Agree
2021-05-24 10:09:25	Agree	23	Male		Yes	Medical Officer	Yes	Drugs that only act against specific bacteria	1	Yes	microorganisms Not sensitive to antibiotics	1	Correct	1	Agree	1	Agree	1	Don't know	0	Disagree	1	Don't know	0	Disagree	1	Disagree	1	Disagree	1	Agree	Don't know	Don't know	0	Disagree	1	Agree	1		Agree	1	Agree	1	Agree	1	Agree	Agree	1	Don't know
2021-05-24 10:12:53	Agree	23	Female		No		Yes	Drugs that only act against specific bacteria	1	Yes	Microorganisms develop resistance againt a certain antibiotics with it's use	1	Correct	1	Strongly agree	1	Agree	1	Strongly disagree	1	Don't know	0	Disagree	1	Agree	0	Disagree	1	Disagree	1	Strongly agree	Agree	Agree	1	Disagree	1	Strongly agree	1		Agree	1	Agree	1	Don't know	0	Don't know	Agree	1	Strongly agree
2021-05-24 10:13:20	Agree	24	Male		No		Yes	Drugs that only act against specific bacteria	1	Yes	When a specific antibiotic is no more longer effective against an organism whicj was previously sensitive	2	Correct	1	Strongly agree	1	Strongly agree	1	Strongly disagree	1	Agree	0	Strongly disagree	1	Strongly disagree	1	Strongly disagree	1	Strongly disagree	1	Agree	Agree	Agree	1	Strongly disagree	1	Don't know	0		Strongly agree	1	Don't know	0	Strongly agree	1	Strongly agree	Strongly agree	1	Strongly agree
2021-05-24 10:20:00	Agree	24	Male		No		Yes	Drugs that only act against specific bacteria	1	Yes	Bacteria change there structure in ways that render the medications used to cure the infections they cause ineffective	2	Correct	1	Agree	1	Agree	1	Don't know	0	Agree	0	Agree	0	Don't know	0	Don't know	0	Agree	0	Agree	Agree	Don't know	0	Disagree	1	Don't know	0		Disagree	0	Don't know	0	Don't know	0	Disagree	Disagree	0	Don't know
2021-05-24 10:22:47	Agree	22	Female		Yes	Nursing Officer	Yes	Drugs that only act against specific bacteria	1	Yes	Some bacteria showing resistance to get killed or inhibited by antibiotics	1	Correct	1	Strongly agree	1	Strongly agree	1	Disagree	1	Disagree	1	Disagree	1	Disagree	1	Disagree	1	Disagree	1	Agree	Agree	Strongly agree	1	Disagree	1	Strongly agree	1		Strongly agree	1	Strongly agree	1	Strongly agree	1	Agree	Agree	1	Strongly agree
2021-05-24 10:22:52	Agree	22	Male		No		Yes	Drugs that only act against specific bacteria	1	Yes	The emergence of bacterial strains which are not sensitive to commonly used antibiotics	1	Correct	1	Strongly agree	1	Strongly agree	1	Disagree	1	Disagree	1	Disagree	1	Disagree	1	Disagree	1	Disagree	1	Agree	Agree	Agree	1	Disagree	1	Agree	1		Strongly agree	1	Strongly agree	1	Strongly agree	1	Don't know	Don't know	0	Strongly agree
2021-05-24 10:24:53	Agree	24	Female		No		Yes	Drugs that only act against specific bacteria	1	Yes	The specific bacteria that we use the antibiotic for can resist the action of the antibiotic and can survive and multiply. No further effectiveness of giving the antibiotic.	1	Correct	1	Strongly agree	1	Strongly agree	1	Strongly disagree	1	Strongly disagree	1	Agree	0	Strongly disagree	1	Strongly disagree	1	Strongly disagree	1	Strongly agree	Agree	Strongly agree	1	Disagree	1	Strongly agree	1	Urinary Tract Infection, rheumatic fever, herpes	Strongly agree	1	Strongly agree	1	Strongly agree	1	Strongly disagree	Agree	1	Strongly agree
2021-05-24 10:25:33	Agree	23	Female		No		Yes	Drugs that only act against specific bacteria	1	Yes	Relevant bacteria develop resistance which aid them to be protected from those antibiotics	1	Correct	1	Strongly agree	1	Strongly agree	1	Disagree	1	Strongly agree	0	Agree	0	Disagree	1	Disagree	1	Agree	0	Agree	Agree	Strongly agree	1	Disagree	1	Strongly agree	1	Tuberculosis / leprosy	Strongly agree	1	Agree	1	Agree	1	Disagree	Strongly agree	1	Strongly agree
2021-05-24 10:29:24	Agree	22	Male		No		Yes	Drugs that only act against specific bacteria	1	Yes	The bacteria is not responding to the antibiotic.	1	Correct	1	Strongly agree	1	Strongly agree	1	Disagree	1	Don't know	0	Don't know	0	Don't know	0	Don't know	0	Don't know	0	Agree	Agree	Don't know	0	Don't know	0	Agree	1	Pneumoniae	Agree	1	Don't know	0	Don't know	0	Disagree	Strongly agree	1	Strongly agree
2021-05-24 10:31:02	Agree	23	Female		No		Yes	Drugs that only act against specific bacteria	1	Yes		Not answered	Incorrect	0	Strongly agree	1	Strongly agree	1	Strongly agree	0	Disagree	1	Don't know	0	Disagree	1	Disagree	1	Disagree	1	Strongly agree	Strongly agree	Strongly agree	1	Disagree	1	Strongly agree	1	Tuberculosis	Strongly agree	1	Strongly agree	1	Agree	1	Don't know	Agree	1	Strongly agree
2021-05-24 10:34:07	Agree	23	Male		No		Yes	Drugs that can be used in any illness	0	Yes		Not answered	Incorrect	0	Agree	1	Agree	1	Agree	0	Agree	0	Agree	0	Agree	0	Agree	0	Agree	0	Agree	Agree	Agree	1	Agree	0	Agree	1		Agree	1	Agree	1	Agree	1	Agree	Agree	1	Agree
2021-05-24 10:39:23	Agree	23	Female		No		Yes	Drugs that only act against specific bacteria	1	Yes	Due to the mechanisms in the bacterial cells and host cells,the effectivness of the drug is reduced or completely loss.	2	Correct	1	Strongly agree	1	Agree	1	Agree	0	Disagree	1	Disagree	1	Disagree	1	Disagree	1	Disagree	1	Agree	Agree	Agree	1	Disagree	1	Don't know	0		Strongly agree	1	Strongly agree	1	Strongly agree	1	Don't know	Strongly agree	1	Strongly agree
2021-05-24 10:41:07	Agree	24	Male		Yes		Yes	Drugs that only act against specific bacteria	1	Yes	Some bacteria dont respond some antibiotics	1	Correct	1	Strongly agree	1	Strongly agree	1	Strongly disagree	1	Strongly disagree	1	Strongly disagree	1	Strongly disagree	1	Strongly disagree	1	Don't know	0	Agree	Agree	Strongly agree	1	Strongly disagree	1	Strongly agree	1	Some ricketsia infection	Strongly agree	1	Strongly agree	1	Strongly agree	1	Strongly agree	Strongly agree	1	Strongly agree
2021-05-24 10:45:52	Agree	23	Female		No		Yes	Drugs that only act against specific bacteria	1	Yes	Bacterial agents develop ability to bear the antibiotics without getting harmed by various mechanisms.	2	Correct	1	Strongly agree	1	Strongly agree	1	Strongly disagree	1	Strongly disagree	1	Disagree	1	Disagree	1	Disagree	1	Disagree	1	Strongly agree	Strongly agree	Strongly agree	1	Strongly disagree	1	Agree	1	Leptospirosis, tuberculosis	Strongly agree	1	Strongly agree	1	Strongly agree	1	Strongly agree	Strongly agree	1	Strongly agree
2021-05-24 10:50:09	Agree	23	Female		Yes	Nursing Officer	Yes	Drugs that only act against specific bacteria	1	Yes	Microorganisms are resistant to that antibiotics .They ccannot be killed by that antibiotics	1	Correct	1	Agree	1	Agree	1	Disagree	1	Disagree	1	Disagree	1	Disagree	1	Disagree	1	Disagree	1	Agree	Agree	Agree	1	Disagree	1	Agree	1	TB	Disagree	0	Agree	1	Disagree	0	Disagree	Disagree	0	Disagree
2021-05-24 10:50:16	Agree	21	Male		Yes	Nursing Officer	Yes	Drugs that only act against specific bacteria	1	Yes	When target bacteria change in some way to reduce effectiveness of the antibiotic used in killing the bacteria	2	Correct	1	Strongly agree	1	Strongly agree	1	Disagree	1	Disagree	1	Disagree	1	Disagree	1	Strongly disagree	1	Strongly disagree	1	Agree	Agree	Agree	1	Strongly disagree	1	Agree	1	Prevent infective endocarditis in high risk patients ,high risk dental procedures	Strongly agree	1	Agree	1	Don't know	0	Don't know	Agree	1	Strongly agree
2021-05-24 10:50:36	Agree	24	Female		No		Yes	Drugs that only act against specific bacteria	1	Yes	Germs like bacteria and fungi develop the ability to defeat the drugs designed to kill them	1	Correct	1	Agree	1	Agree	1	Agree	0	Agree	0	Agree	0	Don't know	0	Disagree	1	Disagree	1	Agree	Agree	Strongly agree	1	Disagree	1	Don't know	0		Strongly agree	1	Don't know	0	Agree	1	Disagree	Agree	1	Strongly agree
2021-05-24 10:53:28	Agree	24	Female		No		Yes	Drugs that only act against specific bacteria	1	Yes	Bacteria develop the ability to defeat drugs that design to kill them	1	Correct	1	Strongly agree	1	Strongly agree	1	Disagree	1	Disagree	1	Agree	0	Don't know	0	Disagree	1	Strongly disagree	1	Agree	Agree	Strongly agree	1	Don't know	0	Agree	1	Before surgery, dental procedures	Agree	1	Agree	1	Strongly agree	1	Don't know	Agree	1	Strongly agree
2021-05-24 10:55:16	Agree	23	Female		No		Yes	Drugs that act against all micro-organisms	0	Yes	Some mocro-organisms are resistant naturally or develops acquired resistance to antibiotics. They do not respond or lesser respond to treatment.	1	Correct	1	Agree	1	Agree	1	Strongly disagree	1	Disagree	1	Agree	0	Disagree	1	Disagree	1	Disagree	1	Agree	Agree	Agree	1	Disagree	1	Agree	1	Leptospirosis	Agree	1	Don't know	0	Agree	1	Disagree	Disagree	0	Agree
2021-05-24 11:04:14	Agree	22	Female		No		Yes	Drugs that only act against specific bacteria	1	Yes	Resistance build up against the action of antibiotics in bacteria or reduction of sensitivity of bacteria to previously sensitive antibiotics.	2	Correct	1	Strongly agree	1	Strongly agree	1	Disagree	1	Disagree	1	Disagree	1	Disagree	1	Disagree	1	Disagree	1	Agree	Agree	Agree	1	Disagree	1	Agree	1	three antibiotics used in adult surgical prophylaxis, cefazolin, vancomycin, and gentamicin.	Strongly agree	1	Strongly agree	1	Agree	1	Agree	Agree	1	Agree
2021-05-24 11:04:45	Agree	22	Female		Yes	Medical Officer	Yes	Drugs that only act against specific bacteria	1	Yes	Resistance to a specific antibiotic spectrum by a bacterial species which was answered before	2	Correct	1	Strongly agree	1	Strongly agree	1	Disagree	1	Disagree	1	Disagree	1	Disagree	1	Disagree	1	Disagree	1	Agree	Agree	Agree	1	Disagree	1	Disagree			Strongly agree	1	Strongly agree	1	Strongly agree	1	Strongly agree	Strongly agree	1	Strongly agree
2021-05-24 11:06:01	Agree	24	Female		No		Yes	Drugs that only act against specific bacteria	1	Yes	Unresponsiveness of bacteria to commonly used antibiotics	1	Correct	1	Strongly agree	1	Strongly agree	1	Agree	0	Don't know	0	Agree	0	Strongly disagree	1	Strongly disagree	1	Don't know	0	Agree	Agree	Agree	1	Don't know	0	Strongly agree	1	Malaria	Agree	1	Agree	1	Agree	1	Don't know	Agree	1	Don't know
2021-05-24 11:06:14	Agree	23	Female		No		Yes	Drugs that only act against specific bacteria	1	Yes	Bacteria can not be killed or inhibited by the antibiotic. Thus patient will not get cured.	1	Correct	1	Strongly agree	1	Strongly agree	1	Disagree	1	Disagree	1	Disagree	1	Disagree	1	Disagree	1	Disagree	1	Strongly agree	Don't know	Agree	1	Disagree	1	Don't know	0		Strongly agree	1	Strongly agree	1	Strongly agree	1	Agree	Agree	1	Strongly agree
2021-05-24 11:10:31	Agree	24	Female		No		Yes	Drugs that only act against specific bacteria	1	Yes	Bacteria make mutants in repliication which become resistance to antibiotics	2	Correct	1	Strongly agree	1	Agree	1	Disagree	1	Agree	0	Disagree	1	Disagree	1	Don't know	0	Don't know	0	Agree	Agree	Strongly agree	1	Don't know	0	Agree	1	People having chemotherapy for cancers	Strongly agree	1	Agree	1	Agree	1	Agree	Agree	1	Agree
2021-05-24 11:10:59	Agree	23	Female		No		Yes	Drugs that act against all micro-organisms	0	Yes	Microorganism are getting ability to withstand the effects of antibiotics which are used against them	1	Correct	1	Strongly agree	1	Strongly agree	1	Strongly disagree	1	Strongly agree	0	Strongly agree	0	Don't know	0	Strongly disagree	1	Strongly disagree	1	Strongly agree	Strongly agree	Strongly agree	1	Strongly disagree	1	Strongly agree	1		Strongly agree	1	Strongly agree	1	Strongly agree	1	Strongly agree	Strongly agree	1	Strongly agree
2021-05-24 11:15:01	Agree	25	Male		No		Yes	Drugs that act against all micro-organisms	0	Yes	Developing resistance against antibiotics by microbes.	1	Correct	1	Strongly agree	1	Agree	1	Disagree	1	Disagree	1	Disagree	1	Disagree	1	Disagree	1	Disagree	1	Agree	Agree	Strongly agree	1	Disagree	1	Agree	1		Agree	1	Disagree	0	Agree	1	Agree	Agree	1	Agree
2021-05-24 11:15:31	Agree	25	Female		No		Yes	Drugs that only act against specific bacteria	1	Yes	Some microorganisms do not have sensensitivity for some drugs	1	Correct	1	Strongly agree	1	Strongly agree	1	Disagree	1	Disagree	1	Agree	0	Disagree	1	Disagree	1	Don't know	0	Strongly agree	Strongly agree	Strongly agree	1	Disagree	1	Strongly agree	1	Tb,leptospirosis	Strongly agree	1	Strongly agree	1	Strongly agree	1	Agree	Strongly agree	1	Strongly agree
2021-05-24 11:20:23	Agree	23	Female		No		Yes	Drugs that only act against specific bacteria	1	Yes	after prolong expodure to a antibiotic drug, bacteria can change their features to protect from this antibiotic drug.	2	Correct	1	Strongly agree	1	Strongly agree	1	Disagree	1	Disagree	1	Agree	0	Disagree	1	Disagree	1	Disagree	1	Agree	Agree	Agree	1	Disagree	1	Don't know	0		Strongly agree	1	Strongly agree	1	Agree	1	Disagree	Don't know	0	Agree
2021-05-24 11:24:39	Agree	24	Female		No		Yes	Drugs that only act against specific bacteria	1	Yes	Condition where the previously sensitivebacteria becoming resistant to antibiotics	2	Correct	1	Strongly agree	1	Strongly agree	1	Strongly disagree	1	Disagree	1	Don't know	0	Disagree	1	Strongly disagree	1	Strongly disagree	1	Agree	Agree	Agree	1	Strongly disagree	1	Disagree			Strongly agree	1	Strongly agree	1	Agree	1	Strongly agree	Strongly agree	1	Strongly agree
2021-05-24 11:27:49	Agree	23	Female		No		Yes	Drugs that only act against specific bacteria	1	Yes		Not answered	Incorrect	0	Strongly agree	1	Strongly agree	1	Strongly disagree	1	Strongly disagree	1	Strongly disagree	1	Strongly disagree	1	Strongly disagree	1	Strongly disagree	1	Strongly agree	Agree	Agree	1	Don't know	0	Agree	1		Strongly agree	1	Strongly agree	1	Strongly agree	1	Strongly agree	Strongly agree	1	Strongly agree
2021-05-24 11:28:20	Agree	24	Female		No		Yes	Drugs that only act against specific bacteria	1	Yes		Not answered	Incorrect	0	Strongly agree	1	Agree	1	Disagree	1	Disagree	1	Disagree	1	Disagree	1	Disagree	1	Disagree	1	Agree	Agree	Agree	1	Disagree	1	Agree	1	Isoniazid for TB	Agree	1	Agree	1	Agree	1	Don't know	Agree	1	Agree
2021-05-24 11:28:27	Agree	22	Male		Yes	Consultant	Yes	Drugs that only act against specific bacteria	1	Yes	Bacteria being able to show no response to antibiotics..	1	Correct	1	Strongly agree	1	Strongly agree	1	Strongly disagree	1	Disagree	1	Agree	0	Disagree	1	Strongly disagree	1	Strongly disagree	1	Strongly agree	Agree	Strongly agree	1	Strongly disagree	1	Strongly agree	1		Strongly agree	1	Don't know	0	Agree	1	Disagree	Agree	1	Strongly agree
2021-05-24 11:29:03	Agree	22	Male		No		Yes	Drugs that only act against specific bacteria	1	Yes		Not answered	Incorrect	0	Strongly agree	1	Strongly agree	1	Don't know	0	Strongly disagree	1	Don't know	0	Strongly disagree	1	Strongly disagree	1	Strongly disagree	1	Don't know	Don't know	Don't know	0	Don't know	0	Agree	1		Agree	1	Agree	1	Agree	1	Agree	Agree	1	Agree
2021-05-24 11:29:32	Agree	24	Male		Yes	Other	Yes	Drugs that only act against specific bacteria	1	Yes	Not responding to the antibiotics	6	Incorrect	0	Agree	1	Agree	1	Disagree	1	Don't know	0	Disagree	1	Disagree	1	Disagree	1	Disagree	1	Strongly agree	Agree	Agree	1	Don't know	0	Agree	1		Agree	1	Agree	1	Agree	1	Agree	Agree	1	Agree
2021-05-24 11:48:51	Agree	23	Female		Yes	Nursing Officer	Yes	Drugs that only act against specific bacteria	1	Yes	Decline of response to an antibiotic as the bacteria become able to withstand the effect	1	Correct	1	Agree	1	Agree	1	Agree	0	Agree	0	Don't know	0	Don't know	0	Disagree	1	Disagree	1	Agree	Agree	Agree	1	Disagree	1	Don't know	0		Agree	1	Agree	1	Agree	1	Agree	Agree	1	Agree
2021-05-24 11:52:48	Agree	24	Male		No		Yes	Drugs that act against all micro-organisms	0	Yes	Micro oraganisms are not susceptible to antibiotic drugs	1	Correct	1	Strongly agree	1	Strongly agree	1	Strongly disagree	1	Disagree	1	Agree	0	Strongly disagree	1	Disagree	1	Disagree	1	Strongly agree	Agree	Strongly agree	1	Strongly disagree	1	Agree	1	Leptospirosis	Strongly agree	1	Agree	1	Agree	1	Don't know	Agree	1	Strongly agree
2021-05-24 11:55:15	Agree	22	Female		Yes	Pharmacist	Yes	Drugs that only act against specific bacteria	1	Yes	Some Bactria are resistant to some antibiotic agents	1	Correct	1	Strongly agree	1	Strongly agree	1	Strongly disagree	1	Disagree	1	Disagree	1	Agree	0	Disagree	1	Disagree	1	Agree	Agree	Agree	1	Agree	0	Agree	1	Mainly antivirals	Agree	1	Agree	1	Agree	1	Agree	Agree	1	Agree
2021-05-24 12:00:40	Agree	24	Female		Yes	Medical Officer	Yes	Drugs that only act against specific bacteria	1	Yes	When giving antibiotics for a longer time bacteria develop resistant towards that drug	4	Correct	1	Strongly agree	1	Strongly agree	1	Strongly agree	0	Agree	0	Disagree	1	Disagree	1	Disagree	1	Disagree	1	Agree	Agree	Agree	1	Disagree	1	Strongly disagree	0		Don't know	0	Don't know	0	Don't know	0	Don't know	Don't know	0	Agree
2021-05-24 12:13:49	Agree	22	Female		Yes	Nursing Officer	Yes	Drugs that only act against specific bacteria	1	Yes	Bacteria do not respond to an antibiotic which acts against them previously.	2	Correct	1	Strongly agree	1	Strongly agree	1	Strongly disagree	1	Strongly disagree	1	Disagree	1	Strongly disagree	1	Strongly disagree	1	Strongly disagree	1	Strongly agree	Strongly agree	Strongly agree	1	Strongly disagree	1	Don't know	0		Strongly agree	1	Strongly agree	1	Strongly agree	1	Don't know	Agree	1	Strongly agree
2021-05-24 12:36:37	Agree	23	Female		No		Yes	Drugs that only act against specific bacteria	1	No		Not answered	Incorrect	0	Agree	1	Agree	1	Strongly disagree	1	Disagree	1	Disagree	1	Disagree	1	Disagree	1	Disagree	1	Strongly agree	Strongly agree	Strongly agree	1	Disagree	1	Don't know	0		Agree	1	Agree	1	Agree	1	Don't know	Agree	1	Agree
2021-05-24 12:36:42	Agree	24	Male		No		Yes	Drugs that only act against specific bacteria	1	Yes	A micro-organism build a resistance against a drug which previously used to treat that micro-organism.	2	Correct	1	Strongly agree	1	Strongly agree	1	Strongly disagree	1	Disagree	1	Disagree	1	Disagree	1	Disagree	1	Disagree	1	Strongly agree	Strongly agree	Strongly agree	1	Strongly agree	0	Strongly agree	1		Strongly agree	1	Strongly agree	1	Strongly agree	1	Strongly agree	Strongly agree	1	Strongly agree
2021-05-24 12:43:53	Agree	24	Male		Yes	Nursing Officer	Yes	Drugs that only act against specific bacteria	1	Yes	Micro organism become unaffected by antibiotics with misuse of antibiotics	4	Correct	1	Strongly agree	1	Strongly agree	1	Strongly disagree	1	Disagree	1	Disagree	1	Disagree	1	Strongly disagree	1	Strongly disagree	1	Strongly agree	Agree	Strongly agree	1	Disagree	1	Strongly agree	1	Leptospirosis	Strongly agree	1	Strongly agree	1	Agree	1	Don't know	Strongly agree	1	Strongly agree
2021-05-24 12:55:28	Agree	24	Male		No		Yes	Drugs that only act against specific bacteria	1	Yes	Bacteria develops resistance against the drugs used to eliminate them	2	Correct	1	Strongly agree	1	Strongly agree	1	Disagree	1	Agree	0	Don't know	0	Disagree	1	Don't know	0	Disagree	1	Agree	Agree	Strongly agree	1	Disagree	1	Disagree			Strongly agree	1	Strongly agree	1	Strongly agree	1	Disagree	Agree	1	Strongly agree
2021-05-24 13:08:48	Agree	23	Female		No		Yes	Drugs that only act against specific bacteria	1	Yes	Resistance of bacteria for currently existing antibiotics	1	Correct	1	Strongly agree	1	Strongly agree	1	Disagree	1	Strongly disagree	1	Disagree	1	Strongly disagree	1	Strongly disagree	1	Strongly disagree	1	Disagree	Disagree	Agree	1	Strongly disagree	1	Don't know	0		Strongly agree	1	Strongly agree	1	Agree	1	Agree	Strongly agree	1	Strongly agree
2021-05-24 13:33:35	Agree	24	Female		No		Yes	Drugs that only act against specific bacteria	1	Yes	A bacteria does not respond to a particular antibiotic.	1	Correct	1	Strongly agree	1	Strongly agree	1	Disagree	1	Agree	0	Agree	0	Disagree	1	Strongly disagree	1	Strongly disagree	1	Strongly agree	Strongly agree	Strongly agree	1	Agree	0	Strongly agree	1	Diarrhoea due to Salmonella bacteria	Strongly agree	1	Strongly agree	1	Strongly agree	1	Don't know	Don't know	0	Strongly agree
2021-05-24 13:34:30	Agree	22	Male		Yes	Consultant	Yes	Drugs that only act against specific bacteria	1	Yes	The development of strains of bacteria which are immune to the anti bacterial effects of the antibiotics	2	Correct	1	Strongly agree	1	Strongly agree	1	Strongly disagree	1	Disagree	1	Disagree	1	Disagree	1	Disagree	1	Disagree	1	Agree	Agree	Disagree	0	Disagree	1	Don't know	0		Strongly agree	1	Strongly agree	1	Strongly agree	1	Don't know	Agree	1	Agree
2021-05-24 13:49:54	Agree	24	Female		Yes	Consultant	Yes	Drugs that only act against specific bacteria	1	Yes	The bacteria not answering to the drug	1	Correct	1	Strongly agree	1	Strongly agree	1	Strongly agree	0	Disagree	1	Disagree	1	Disagree	1	Disagree	1	Disagree	1	Agree	Agree	Agree	1	Disagree	1	Agree	1	Giving doxycycline for rickettsial infections	Strongly agree	1	Strongly agree	1	Strongly agree	1	Agree	Agree	1	Strongly agree
2021-05-24 14:17:42	Agree	23	Female		Yes	Nursing Officer	Yes	Drugs that only act against specific bacteria	1	Yes	Resistance that is made by the bacteria against the antibiotics	1	Correct	1	Strongly agree	1	Strongly agree	1	Strongly agree	0	Disagree	1	Disagree	1	Disagree	1	Disagree	1	Disagree	1	Agree	Agree	Agree	1	Disagree	1	Don't know	0		Agree	1	Agree	1	Agree	1	Agree	Agree	1	Agree
2021-05-24 14:20:41	Agree	22	Female		No		Yes	Drugs that only act against specific bacteria	1	Yes	With the long term use of antibiotics, some bacterial strains can develop the ability to withstand them.	4	Correct	1	Strongly agree	1	Strongly agree	1	Disagree	1	Agree	0	Disagree	1	Disagree	1	Disagree	1	Disagree	1	Strongly agree	Strongly agree	Strongly agree	1	Disagree	1	Strongly agree	1	Herpes simplex,Leptospirosis , prior to dental prosedures	Strongly agree	1	Strongly agree	1	Strongly agree	1	Disagree	Strongly agree	1	Strongly agree
2021-05-24 14:47:10	Agree	23	Male		No		Yes	Drugs that only act against specific bacteria	1	Yes	Some drugs used as antibiotic dont resopnse or sensitve against the bacteria tht caused the infection .	6	Incorrect	0	Strongly agree	1	Strongly agree	1	Strongly disagree	1	Disagree	1	Agree	0	Disagree	1	Don't know	0	Don't know	0	Strongly agree	Agree	Strongly agree	1	Agree	0	Agree	1		Strongly agree	1	Agree	1	Strongly agree	1	Don't know	Don't know	0	Don't know
2021-05-24 16:23:39	Agree	24	Female		No		Yes	Drugs that act against all micro-organisms	0	Yes	Micro organisms develop ability to defeat against drugs and cannot kill micro organisms by that drug	2	Correct	1	Strongly agree	1	Agree	1	Disagree	1	Agree	0	Agree	0	Agree	0	Don't know	0	Don't know	0	Strongly agree	Strongly agree	Strongly agree	1	Agree	0	Agree	1	For rheumatic fever	Agree	1	Agree	1	Agree	1	Agree	Don't know	0	Don't know
2021-05-24 18:09:43	Agree	22	Female		No		Yes	Drugs that only act against specific bacteria	1	Yes	Non responsiveness for antibiotics due to prolong usage of antibiotics .adaptations of organisms	4	Correct	1	Strongly agree	1	Agree	1	Disagree	1	Agree	0	Agree	0	Disagree	1	Disagree	1	Disagree	1	Agree	Agree	Agree	1	Disagree	1	Agree	1		Agree	1	Agree	1	Agree	1	Disagree	Agree	1	Agree
2021-05-24 22:01:21	Agree	22	Male		Yes	Medical Officer	Yes	Drugs that only act against specific bacteria	1	Yes	The bacteria are not destroyed by the specific antibiotics as they develop different mechanisms to survive and to become not sensitive to the antibotic	2	Correct	1	Strongly agree	1	Strongly agree	1	Strongly disagree	1	Don't know	0	Don't know	0	Don't know	0	Disagree	1	Disagree	1	Agree	Agree	Agree	1	Strongly disagree	1	Agree	1		Strongly agree	1	Strongly agree	1	Strongly agree	1	Agree	Agree	1	Agree
2021-05-24 23:40:41	Agree	23	Female		No		Yes	Drugs that only act against specific bacteria	1	Yes	The bacteria showing resistance to the particular drug	1	Correct	1	Strongly agree	1	Strongly agree	1	Agree	0	Strongly agree	0	Strongly agree	0	Agree	0	Disagree	1	Agree	0	Strongly agree	Strongly agree	Strongly agree	1	Don't know	0	Strongly agree	1		Agree	1	Don't know	0	Agree	1	Agree	Agree	1	Agree
2021-05-25 09:38:31	Agree	22	Female		No		Yes	Drugs that only act against specific bacteria	1	Yes	Microorganism change in specific manner which in turn make them non responsive for the antibiotics which they previously sensitive	2	Correct	1	Strongly disagree	0	Strongly disagree	0	Disagree	1	Strongly disagree	1	Agree	0	Strongly disagree	1	Disagree	1	Strongly disagree	1	Agree	Agree	Agree	1	Disagree	1	Agree	1	Acute rheumatic fever	Agree	1	Strongly agree	1	Strongly agree	1	Don't know	Don't know	0	Strongly agree
2021-05-25 09:58:41	Agree	23	Male		Yes	Other	Yes	Drugs that only act against specific bacteria	1	Yes	Bacteria that once was responsive to certain antibiotics eventually become resistant to those antibiotics	2	Correct	1	Agree	1	Agree	1	Disagree	1	Agree	0	Agree	0	Disagree	1	Disagree	1	Disagree	1	Agree	Agree	Don't know	0	Disagree	1	Don't know	0		Agree	1	Agree	1	Agree	1	Don't know	Agree	1	Agree
2021-05-25 13:25:52	Agree	24	Female		No		Yes	Drugs that only act against specific bacteria	1	Yes	Bacteria resistance against antibiotic	1	Correct	1	Strongly agree	1	Strongly agree	1	Strongly disagree	1	Strongly disagree	1	Disagree	1	Disagree	1	Strongly disagree	1	Strongly disagree	1	Disagree	Disagree	Agree	1	Strongly disagree	1	Agree	1	Tuberculosis,leprosy,cellulitis	Strongly agree	1	Agree	1	Agree	1	Agree	Agree	1	Strongly agree
2021-05-27 12:29:21	Agree	24	Female		No		Yes	Drugs that only act against specific bacteria	1	Yes	Bacteria not response to drug due develop strains.	3	Correct	1	Strongly agree	1	Don't know	0	Strongly disagree	1	Agree	0	Don't know	0	Disagree	1	Don't know	0	Disagree	1	Agree	Agree	Strongly agree	1	Don't know	0	Don't know	0		Disagree	0	Agree	1	Agree	1	Don't know	Agree	1	Agree
2021-05-27 21:31:50	Agree	24	Female		No		Yes	Drugs that only act against specific bacteria	1	Yes	Some organisms develop resistance to antibiotics by modifications or compensatory mechanism	2	Correct	1	Strongly agree	1	Agree	1	Don't know	0	Don't know	0	Agree	0	Don't know	0	Disagree	1	Disagree	1	Agree	Agree	Agree	1	Disagree	1	Disagree			Strongly agree	1	Strongly agree	1	Strongly agree	1	Don't know	Strongly agree	1	Strongly agree
2021-05-28 13:23:02	Agree	24	Female		No		Yes	Drugs that act against all micro-organisms	0	Yes	The action which microorganisms act against the antibiotic activities.	6	Correct	1	Strongly agree	1	Agree	1	Strongly agree	0	Disagree	1	Disagree	1	Disagree	1	Disagree	1	Disagree	1	Strongly agree	Strongly agree	Strongly agree	1	Don't know	0	Strongly agree	1	Laptospirosis	Strongly agree	1	Strongly agree	1	Strongly agree	1	Agree	Agree	1	Agree
2021-05-28 15:01:58	Agree	24	Male		Yes	Medical Officer	Yes	Drugs that only act against specific bacteria	1	Yes	The drug is no longer used to that particular specific bacteria as it can develop certain mechanisms to protect from the drug.	2	Correct	1	Agree	1	Agree	1	Disagree	1	Agree	0	Agree	0	Don't know	0	Disagree	1	Disagree	1	Strongly agree	Strongly agree	Strongly agree	1	Disagree	1	Agree	1	Vancomycin , Gentamicin	Agree	1	Agree	1	Agree	1	Agree	Agree	1	Agree
2021-05-29 08:54:05	Agree	23	Female		Yes	Medical Officer	Yes	Drugs that only act against specific bacteria	1	Yes	With the long term use of antibiotics, pathogenic bacteria adapt to resist the drugs given against by using various mechanisms	4	Correct	1	Agree	1	Strongly agree	1	Disagree	1	Disagree	1	Agree	0	Disagree	1	Strongly disagree	1	Strongly disagree	1	Agree	Agree	Strongly agree	1	Disagree	1	Disagree			Strongly agree	1	Strongly agree	1	Strongly disagree	0	Disagree	Disagree	0	Don't know
2021-05-29 12:14:47	Agree	23	Male		No		Yes	Drugs that only act against specific bacteria	1	No		Not answered	Incorrect	0	Strongly agree	1	Strongly agree	1	Strongly disagree	1	Disagree	1	Don't know	0	Strongly disagree	1	Strongly disagree	1	Strongly disagree	1	Agree	Agree	Agree	1	Strongly disagree	1	Agree	1	Becterial meningitis	Strongly agree	1	Strongly agree	1	Strongly agree	1	Strongly agree	Strongly agree	1	Strongly agree
2021-05-29 12:20:04	Agree	23	Female		No		Yes	Drugs that only act against specific bacteria	1	Yes	Bacteria can change the specific drug targets and there by antibiotics no longer will beneficial	2	Correct	1	Strongly agree	1	Strongly agree	1	Disagree	1	Disagree	1	Disagree	1	Disagree	1	Disagree	1	Disagree	1	Strongly agree	Strongly agree	Strongly agree	1	Disagree	1	Strongly agree	1	Doxycycline use for leptospirosis	Strongly agree	1	Strongly agree	1	Strongly agree	1	Don't know	Strongly agree	1	Strongly agree
2021-05-29 13:40:04	Agree	23	Female		No		Yes	Drugs that only act against specific bacteria	1	Yes	With the long term use, some bacteria become resistant to specific antibiotics	4	Correct	1	Strongly agree	1	Strongly agree	1	Don't know	0	Disagree	1	Disagree	1	Disagree	1	Disagree	1	Disagree	1	Agree	Agree	Agree	1	Disagree	1	Agree	1		Agree	1	Agree	1	Disagree	0	Agree	Agree	1	Agree
2021-05-29 13:46:28	Agree	24	Female		No		Yes	Drugs that only act against specific bacteria	1	Yes	Some microorganisms have ability to defeat drugs and can survive by resistance of that drug	1	Correct	1	Agree	1	Don't know	0	Don't know	0	Agree	0	Agree	0	Don't know	0	Don't know	0	Don't know	0	Agree	Agree	Agree	1	Disagree	1	Agree	1		Don't know	0	Don't know	0	Don't know	0	Don't know	Don't know	0	Don't know
2021-05-29 13:49:18	Agree	23	Female		No		Yes	Drugs that only act against specific bacteria	1	Yes	Not responding of the bacteria to previously responded antibiotics	2	Correct	1	Strongly agree	1	Strongly agree	1	Strongly disagree	1	Disagree	1	Disagree	1	Disagree	1	Strongly disagree	1	Strongly disagree	1	Strongly agree	Strongly agree	Strongly agree	1	Strongly disagree	1	Agree	1		Strongly agree	1	Strongly agree	1	Don't know	0	Agree	Strongly agree	1	Strongly agree
2021-05-29 13:49:22	Agree	23	Male		No		Yes	Drugs that only act against specific bacteria	1	Yes	Therapeutic effect of the drug is reduced due to resistance to the drug.	1	Correct	1	Strongly agree	1	Strongly agree	1	Disagree	1	Strongly disagree	1	Agree	0	Disagree	1	Strongly disagree	1	Strongly disagree	1	Strongly agree	Strongly agree	Strongly agree	1	Strongly disagree	1	Agree	1	Rheumatic fever, Meningitis , Herpes	Strongly agree	1	Strongly agree	1	Strongly agree	1	Strongly disagree	Don't know	0	Strongly agree
2021-05-29 14:41:36	Agree	23	Female		No		Yes	Drugs that only act against specific bacteria	1	Yes	Microorganism develop resistance to the drug with long term or unnecessary use	4	Correct	1	Strongly agree	1	Disagree	0	Strongly disagree	1	Disagree	1	Disagree	1	Disagree	1	Strongly disagree	1	Strongly disagree	1	Strongly agree	Strongly agree	Strongly agree	1	Disagree	1	Strongly disagree			Strongly agree	1	Strongly agree	1	Strongly agree	1	Strongly agree	Strongly agree	1	Strongly agree
2021-05-29 18:20:14	Agree	23	Female		No		Yes	Drugs that only act against specific bacteria	1	Yes	Not being able to be cured by antibiotics	6	Incorrect	0	Strongly agree	1	Strongly agree	1	Strongly agree	0	Disagree	1	Disagree	1	Disagree	1	Disagree	1	Disagree	1	Agree	Agree	Agree	1	Disagree	1	Don't know	0		Agree	1	Agree	1	Agree	1	Agree	Agree	1	Agree
2021-05-29 18:42:19	Agree	23	Male		No		Yes	Drugs that only act against specific bacteria	1	Yes	If an antibiotic which worked against an organism in early time,isn't act against that organism now thatbis called antibiotic resistance.	2	Correct	1	Strongly agree	1	Strongly agree	1	Strongly disagree	1	Disagree	1	Agree	0	Disagree	1	Disagree	1	Disagree	1	Agree	Agree	Agree	1	Disagree	1	Agree	1	Streptococcus pneumonia,Staphylococcus aureus like bacterial infections	Strongly agree	1	Strongly agree	1	Strongly agree	1	Strongly agree	Strongly agree	1	Strongly agree
2021-05-29 20:12:31	Agree	23	Male		Yes	Medical Officer	Yes	Drugs that only act against specific bacteria	1	Yes	Emergence of strains of bacteria that are not susceptible to a certain antibiotic	3	Correct	1	Strongly agree	1	Strongly agree	1	Strongly disagree	1	Disagree	1	Disagree	1	Strongly disagree	1	Strongly disagree	1	Strongly disagree	1	Agree	Agree	Agree	1	Disagree	1	Strongly agree	1	Malaria	Agree	1	Agree	1	Strongly agree	1	Disagree	Agree	1	Agree
2021-05-29 20:13:15	Agree	22	Male		No		Yes	Drugs that only act against specific bacteria	1	Yes	development of resistance to certain drugs in bacteria as a result of misuse/overuse/false use towards that particular drugs.	4	Correct	1	Strongly agree	1	Strongly agree	1	Strongly disagree	1	Disagree	1	Don't know	0	Strongly disagree	1	Strongly disagree	1	Disagree	1	Agree	Agree	Agree	1	Strongly disagree	1	Don't know	0		Strongly agree	1	Don't know	0	Strongly agree	1	Strongly disagree	Disagree	0	Agree
2021-05-29 20:15:44	Agree	24	Female		No		Yes	Drugs that only act against specific bacteria	1	Yes		Not answered	Incorrect	0	Agree	1	Agree	1	Agree	0	Don't know	0	Agree	0	Don't know	0	Don't know	0	Don't know	0	Agree	Agree	Agree	1	Don't know	0	Don't know	0		Agree	1	Agree	1	Agree	1	Agree	Agree	1	Agree
2021-05-29 20:16:02	Agree	22	Female		No		Yes	Drugs that act against all micro-organisms	0	Yes	When infected person does not respond to the specific antibiotics to the specific microorganism	1	Correct	1	Strongly agree	1	Agree	1	Disagree	1	Disagree	1	Don't know	0	Disagree	1	Disagree	1	Disagree	1	Agree	Agree	Agree	1	Don't know	0	Agree	1	Some streptococcal disease - rheumatic fever	Agree	1	Agree	1	Agree	1	Agree	Agree	1	Agree
2021-05-24 06:51:45	Agree	22	Male		Yes	Other	Yes	Drugs that only act against specific bacteria	1	Yes	The resistance of a bacteria to a specific antibiotic	1	Correct	1	Strongly agree	1	Strongly agree	1	Strongly agree	0	Don't know	0	Agree	0	Don't know	0	Disagree	1	Disagree	1	Agree	Agree	Don't know	0	Don't know	0	Don't know	0		Agree	1	Don't know	0	Agree	1	Don't know	Disagree	0	Don't know
2021-05-24 07:00:02	Agree	22	Female		No		Yes	Drugs that only act against specific bacteria	1	No	Resistance inside the body against the antibiotic drugs due to adaptation for those drugs.	5	Incorrect	0	Agree	1	Agree	1	Agree	0	Agree	0	Agree	0	Agree	0	Agree	0	Agree	0	Agree	Agree	Don't know	0	Don't know	0	Don't know	0		Strongly agree	1	Strongly agree	1	Strongly agree	1	Strongly agree	Strongly agree	1	Strongly agree
2021-05-24 07:05:07	Agree	21	Male		No		Yes	Drugs that only act against specific bacteria	1	Yes	By continuos application, bacteria and fungi develop resistance of response against the antibiotics.	4	Correct	1	Strongly agree	1	Strongly agree	1	Strongly disagree	1	Strongly disagree	1	Don't know	0	Strongly disagree	1	Strongly disagree	1	Strongly disagree	1	Agree	Agree	Don't know	0	Strongly disagree	1	Don't know	0		Strongly agree	1	Strongly agree	1	Strongly agree	1	Don't know	Don't know	0	Strongly agree
2021-05-24 07:11:20	Agree	23	Male		No		Yes	Drugs that only act against specific bacteria	1	Yes	Bacteria against which antibiotics work, don't work, because these bacteria have evolved to resist the antibiotic effects.	1	Correct	1	Strongly agree	1	Strongly agree	1	Disagree	1	Disagree	1	Agree	0	Disagree	1	Disagree	1	Disagree	1	Agree	Agree	Agree	1	Disagree	1	Don't know	0		Strongly agree	1	Strongly agree	1	Strongly agree	1	Disagree	Agree	1	Agree
2021-05-24 07:27:44	Agree	23	Male		No		Yes	Drugs that only act against specific bacteria	1	Yes	unnecessary usage of antibiotics will result in bacteria develop ability to withstand the effect of drugs used to treat infections caused by them	4	Correct	1	Strongly agree	1	Strongly agree	1	Disagree	1	Agree	0	Agree	0	Disagree	1	Disagree	1	Disagree	1	Strongly agree	Agree	Don't know	0	Disagree	1	Don't know	0		Strongly agree	1	Strongly agree	1	Strongly agree	1	Strongly agree	Disagree	0	Agree
2021-05-24 07:28:02	Agree	21	Female		Yes	Consultant	Yes	Drugs that only act against specific bacteria	1	Yes	Prolonged usage making the drug ineffective agains the disease	4	Correct	1	Agree	1	Agree	1	Agree	0	Disagree	1	Disagree	1	Disagree	1	Disagree	1	Disagree	1	Don't know	Don't know	Don't know	0	Disagree	1	Don't know	0		Agree	1	Don't know	0	Agree	1	Disagree	Don't know	0	Agree
2021-05-24 07:43:15	Agree	23	Female		No		Yes	Drugs that act against all micro-organisms	0	Yes	Evolove microorganisms in the body developing defense against the effects of antibiotics	2	Correct	1	Agree	1	Agree	1	Disagree	1	Disagree	1	Disagree	1	Disagree	1	Disagree	1	Disagree	1	Agree	Agree	Don't know	0	Disagree	1	Agree	1		Agree	1	Agree	1	Agree	1	Agree	Agree	1	Agree
2021-05-24 07:49:43	Agree	22	Male		No		Yes	Drugs that only act against specific bacteria	1	Yes	Bacteria showing resistance against antibiotics	1	Correct	1	Strongly agree	1	Strongly agree	1	Disagree	1	Strongly agree	0	Strongly agree	0	Don't know	0	Disagree	1	Disagree	1	Strongly agree	Strongly agree	Don't know	0	Disagree	1	Strongly agree	1		Agree	1	Agree	1	Agree	1	Agree	Agree	1	Agree
2021-05-24 07:52:23	Agree	23	Female		Yes	Nursing Officer	Yes	Drugs that only act against specific bacteria	1	Yes	When the specific microorganism gets resistant to the antibiotic so that it is not killed through that antibiotic	1	Correct	1	Strongly agree	1	Strongly agree	1	Agree	0	Agree	0	Strongly agree	0	Disagree	1	Disagree	1	Disagree	1	Strongly agree	Don't know	Don't know	0	Agree	0	Agree	1		Strongly agree	1	Strongly agree	1	Don't know	0	Don't know	Don't know	0	Don't know
2021-05-24 08:15:20	Agree	22	Female		Yes	Nursing Officer	Yes	Drugs that only act against specific bacteria	1	No		Not answered	Incorrect	0	Agree	1	Don't know	0	Disagree	1	Disagree	1	Don't know	0	Disagree	1	Disagree	1	Disagree	1	Agree	Don't know	Don't know	0	Disagree	1	Don't know	0		Agree	1	Don't know	0	Agree	1	Disagree	Disagree	0	Don't know
2021-05-24 08:19:44	Agree	22	Male		No		Yes	Drugs that only act against specific bacteria	1	Yes	When an antibiotic isn't used in proper manner for a long period of time by a community, the efficiency of the antibiotic to work against the specific bacteria decreases.	6	Correct	1	Agree	1	Agree	1	Agree	0	Disagree	1	Disagree	1	Disagree	1	Disagree	1	Disagree	1	Agree	Disagree	Agree	1	Disagree	1	Don't know	0		Strongly agree	1	Strongly agree	1	Disagree	0	Strongly agree	Strongly agree	1	Strongly agree
2021-05-24 08:23:11	Agree	23	Female		Yes	Medical Officer	Yes	Drugs that only act against specific bacteria	1	Yes	The body becoming unresponsive to the drugs like antibiotics due to prolong use	4	Correct	1	Strongly agree	1	Strongly agree	1	Strongly agree	0	Agree	0	Agree	0	Disagree	1	Disagree	1	Disagree	1	Agree	Agree	Don't know	0	Don't know	0	Don't know	0		Strongly agree	1	Strongly agree	1	Strongly agree	1	Agree	Agree	1	Strongly agree
2021-05-24 08:24:57	Agree	23	Male		Yes	Nursing Officer	Yes	Drugs that act against all micro-organisms	0	Yes	Microorganisms become indistructible by antibiotics	1	Correct	1	Strongly agree	1	Strongly agree	1	Strongly disagree	1	Disagree	1	Disagree	1	Disagree	1	Don't know	0	Don't know	0	Agree	Agree	Don't know	0	Don't know	0	Don't know	0		Agree	1	Don't know	0	Don't know	0	Don't know	Agree	1	Agree
2021-05-24 08:28:35	Agree	21	Female		No		Yes	Drugs that only act against specific bacteria	1	Yes	Bacteria develop mutations that can resist antibiotics	2	Correct	1	Strongly agree	1	Strongly agree	1	Disagree	1	Agree	0	Don't know	0	Disagree	1	Disagree	1	Disagree	1	Strongly agree	Strongly agree	Don't know	0	Disagree	1	Don't know	0		Strongly agree	1	Don't know	0	Agree	1	Don't know	Don't know	0	Agree
2021-05-24 08:42:01	Agree	22	Female		No		Yes	Drugs that act against all micro-organisms	0	Yes	Loss of body's sensitivity to antibiotics	5	Incorrect	0	Don't know	0	Agree	1	Agree	0	Strongly agree	0	Strongly agree	0	Don't know	0	Don't know	0	Don't know	0	Strongly agree	Strongly agree	Strongly agree	1	Don't know	0	Strongly agree	1		Strongly agree	1	Disagree	0	Disagree	0	Strongly agree	Strongly agree	1	Agree
2021-05-24 08:43:16	Agree	22	Female		No		Yes	Drugs that only act against specific bacteria	1	Yes	Ability of germs to act against the drug that specified to destroy them	1	Correct	1	Strongly agree	1	Strongly agree	1	Agree	0	Agree	0	Disagree	1	Disagree	1	Don't know	0	Disagree	1	Agree	Agree	Agree	1	Disagree	1	Don't know	0		Agree	1	Agree	1	Agree	1	Agree	Don't know	0	Agree
2021-05-24 08:46:17	Agree	23	Male		No		Yes	Drugs that act against all micro-organisms	0	Yes	Body's unresponsiveness to antibiotics during longer-term use of antibiotics.	4	Correct	1	Agree	1	Strongly agree	1	Disagree	1	Don't know	0	Don't know	0	Don't know	0	Don't know	0	Don't know	0	Don't know	Don't know	Don't know	0	Disagree	1	Don't know	0		Agree	1	Agree	1	Agree	1	Don't know	Don't know	0	Don't know
2021-05-24 08:48:06	Agree	23	Female		No		Yes	Drugs that only act against specific bacteria	1	Yes	Germs develop the ability to defeat the drugs	1	Correct	1	Strongly agree	1	Strongly agree	1	Strongly disagree	1	Disagree	1	Don't know	0	Disagree	1	Disagree	1	Disagree	1	Don't know	Don't know	Disagree	0	Disagree	1	Agree	1		Strongly agree	1	Strongly agree	1	Strongly agree	1	Disagree	Don't know	0	Agree
2021-05-24 08:48:57	Agree	23	Male		No		Yes	Drugs that only act against specific bacteria	1	Yes	When antibiotics are given for a long period,bacteria will tolerant the activity of antibiotic.It means they resist against the action of antibiotic	4	Correct	1	Strongly agree	1	Strongly agree	1	Disagree	1	Disagree	1	Don't know	0	Don't know	0	Don't know	0	Don't know	0	Agree	Strongly agree	Agree	1	Don't know	0	Don't know	0		Disagree	0	Don't know	0	Don't know	0	Don't know	Agree	1	Don't know
2021-05-24 08:54:56	Agree	23	Female		Yes	Nursing Officer	Yes	Drugs that act against all micro-organisms	0	Yes		Not answered	Incorrect	0	Agree	1	Agree	1	Agree	0	Agree	0	Agree	0	Don't know	0	Don't know	0	Don't know	0	Agree	Agree	Don't know	0	Don't know	0	Don't know	0		Agree	1	Agree	1	Agree	1	Don't know	Agree	1	Agree
2021-05-24 08:55:12	Agree	23	Female		No		Yes	Drugs that only act against specific bacteria	1	Yes	Infectious bacteria cannot be destroyed by antibiotics.	1	Correct	1	Strongly agree	1	Strongly agree	1	Don't know	0	Don't know	0	Don't know	0	Don't know	0	Disagree	1	Disagree	1	Disagree	Disagree	Don't know	0	Disagree	1	Don't know	0		Agree	1	Don't know	0	Agree	1	Don't know	Don't know	0	Disagree
2021-05-24 08:58:17	Agree	22	Female		No		Yes	Drugs that only act against specific bacteria	1	No		Not answered	Incorrect	0	Strongly agree	1	Agree	1	Don't know	0	Disagree	1	Disagree	1	Disagree	1	Strongly disagree	1	Disagree	1	Strongly agree	Strongly agree	Strongly agree	1	Disagree	1	Don't know	0		Agree	1	Agree	1	Agree	1	Disagree	Disagree	0	Agree
2021-05-24 08:59:15	Agree	24	Male		No		Yes	Drugs that only act against specific bacteria	1	Yes	Bacteria which develop resistance against the drug aactivity.	1	Correct	1	Strongly agree	1	Don't know	0	Strongly disagree	1	Strongly disagree	1	Strongly disagree	1	Strongly disagree	1	Strongly disagree	1	Strongly disagree	1	Strongly agree	Strongly agree	Strongly agree	1	Strongly disagree	1	Agree	1		Strongly disagree	0	Strongly disagree	0	Don't know	0	Don't know	Don't know	0	Don't know
2021-05-24 08:59:25	Agree	21	Male		No		Yes	Drugs that only act against specific bacteria	1	Yes	Avoid answering for antibiotics	1	Correct	1	Strongly agree	1	Agree	1	Don't know	0	Agree	0	Agree	0	Agree	0	Don't know	0	Agree	0	Agree	Agree	Strongly agree	1	Agree	0	Agree	1		Don't know	0	Don't know	0	Don't know	0	Don't know	Don't know	0	Strongly agree
2021-05-24 09:02:01	Agree	22	Male		No		Yes	Drugs that only act against specific bacteria	1	Yes	Antibiotic resistance occurs when bacteria evolve mechanisms that protect them from the effects of antibiotics.	2	Correct	1	Agree	1	Agree	1	Disagree	1	Agree	0	Disagree	1	Disagree	1	Disagree	1	Disagree	1	Disagree	Don't know	Don't know	0	Agree	0	Don't know	0		Agree	1	Agree	1	Agree	1	Don't know	Agree	1	Agree
2021-05-24 09:02:04	Agree	21	Female		No		Yes	Drugs that only act against specific bacteria	1	Yes	When we take antibiotics as we want without doctor's prescriptions bacterias become resistant to those antibiotics and they won't be killed by those drugs.	4	Correct	1	Agree	1	Agree	1	Agree	0	Agree	0	Agree	0	Don't know	0	Disagree	1	Disagree	1	Agree	Agree	Agree	1	Don't know	0	Don't know	0		Strongly agree	1	Don't know	0	Agree	1	Disagree	Disagree	0	Disagree
2021-05-24 09:04:32	Agree	23	Female		Yes	Nursing Officer	Yes	Drugs that only act against specific bacteria	1	Yes	Bacteria withstand the effect of antibiotics due to excess use of antibioticd	4	Correct	1	Strongly agree	1	Strongly agree	1	Agree	0	Agree	0	Agree	0	Disagree	1	Disagree	1	Disagree	1	Agree	Agree	Don't know	0	Disagree	1	Agree	1		Strongly agree	1	Don't know	0	Strongly agree	1	Don't know	Don't know	0	Agree
2021-05-24 09:06:30	Agree	23	Female		No		Yes	Drugs that only act against specific bacteria	1	Yes	Antimicrobial resistance occurs when microbes evolve mechanisms that protect them from the effects of antimicrobials	2	Correct	1	Agree	1	Agree	1	Disagree	1	Agree	0	Agree	0	Disagree	1	Agree	0	Don't know	0	Agree	Agree	Agree	1	Don't know	0	Agree	1	Rheumatic fever	Disagree	0	Don't know	0	Agree	1	Don't know	Agree	1	Disagree
2021-05-24 09:10:38	Agree	24	Female		Yes	Nursing Officer	Yes	Drugs that only act against specific bacteria	1	Yes	Longterm usage of an antibiotic causes the body not to respond that one any more	5	Incorrect	0	Strongly agree	1	Agree	1	Strongly agree	0	Strongly disagree	1	Strongly agree	0	Strongly disagree	1	Don't know	0	Strongly disagree	1	Agree	Agree	Agree	1	Disagree	1	Don't know	0		Strongly disagree	0	Don't know	0	Agree	1	Agree	Agree	1	Disagree
2021-05-24 09:14:06	Agree	23	Female		Yes	Medical Officer	Yes	Drugs that only act against specific bacteria	1	Yes	our body gain resistance to the srug due to extreme usage of it.	5	Incorrect	0	Agree	1	Don't know	0	Agree	0	Don't know	0	Disagree	1	Disagree	1	Disagree	1	Don't know	0	Agree	Agree	Don't know	0	Disagree	1	Don't know	0		Agree	1	Agree	1	Agree	1	Disagree	Disagree	0	Don't know
2021-05-24 09:18:42	Agree	21	Male		No		Yes	Drugs that only act against specific bacteria	1	Yes	When antibiotics are used repeatedly, the pathogenic organisms develop a resistance against certain antibiotics.	4	Correct	1	Strongly agree	1	Strongly agree	1	Don't know	0	Disagree	1	Disagree	1	Don't know	0	Disagree	1	Disagree	1	Agree	Agree	Agree	1	Don't know	0	Disagree			Strongly agree	1	Strongly agree	1	Strongly agree	1	Don't know	Agree	1	Agree
2021-05-24 09:19:47	Agree	22	Male		No		Yes	Drugs that only act against specific bacteria	1	No		Not answered	Incorrect	0	Agree	1	Agree	1	Agree	0	Agree	0	Don't know	0	Don't know	0	Agree	0	Agree	0	Don't know	Agree	Agree	1	Agree	0	Don't know	0		Agree	1	Agree	1	Agree	1	Don't know	Agree	1	Agree
2021-05-24 09:20:40	Agree	24	Male		No		Yes	Drugs that can be used in any illness	0	Yes		Not answered	Incorrect	0	Agree	1	Agree	1	Disagree	1	Agree	0	Agree	0	Agree	0	Don't know	0	Don't know	0	Agree	Agree	Don't know	0	Don't know	0	Don't know	0		Agree	1	Don't know	0	Agree	1	Don't know	Don't know	0	Agree
2021-05-24 09:23:06	Agree	22	Male		No		Yes	Drugs that only act against specific bacteria	1	Yes		Not answered	Incorrect	0	Agree	1	Agree	1	Agree	0	Agree	0	Agree	0	Agree	0	Don't know	0	Agree	0	Strongly agree	Strongly agree	Agree	1	Don't know	0	Agree	1		Strongly disagree	0	Disagree	0	Agree	1	Don't know	Agree	1	Don't know
2021-05-24 09:24:53	Agree	22	Female		No		Yes	Drugs that only act against specific bacteria	1	Yes	Tolerance developed by the antigens after prolonged intake of antibiotics	6	Incorrect	0	Agree	1	Agree	1	Disagree	1	Agree	0	Agree	0	Disagree	1	Agree	0	Disagree	1	Agree	Agree	Agree	1	Agree	0	Agree	1		Agree	1	Don't know	0	Agree	1	Agree	Agree	1	Strongly agree
2021-05-24 09:24:57	Agree	23	Female		No		Yes	Drugs that can be used in any illness	0	Yes	Resistance to antibiotics	1	Correct	1	Agree	1	Agree	1	Agree	0	Agree	0	Agree	0	Agree	0	Agree	0	Agree	0	Agree	Agree	Agree	1	Don't know	0	Don't know	0		Agree	1	Don't know	0	Don't know	0	Agree	Don't know	0	Don't know
2021-05-24 09:27:07	Agree	21	Male		No		Yes	Drugs that only act against specific bacteria	1	Yes	Resistance can be performed against antibiotics when they ingested often and a high dose at once	4	Correct	1	Strongly agree	1	Strongly agree	1	Strongly agree	0	Strongly agree	0	Strongly agree	0	Agree	0	Strongly agree	0	Strongly agree	0	Strongly agree	Strongly agree	Strongly agree	1	Strongly agree	0	Agree	1		Disagree	0	Disagree	0	Disagree	0	Don't know	Disagree	0	Disagree
2021-05-24 09:35:29	Agree	22	Male		No		Yes	Drugs that only act against specific bacteria	1	Yes	When the bacteria can tolerate the antibiotic which was used to kill them	2	Correct	1	Agree	1	Agree	1	Disagree	1	Don't know	0	Don't know	0	Don't know	0	Disagree	1	Disagree	1	Don't know	Don't know	Don't know	0	Don't know	0	Don't know	0		Strongly agree	1	Don't know	0	Don't know	0	Don't know	Don't know	0	Agree
2021-05-24 09:39:19	Agree	23	Female		Yes	Other	Yes	Drugs that only act against specific bacteria	1	Yes	Our body is not sensitive for antibiotics	5	Incorrect	0	Agree	1	Don't know	0	Agree	0	Agree	0	Agree	0	Disagree	1	Disagree	1	Disagree	1	Agree	Don't know	Don't know	0	Don't know	0	Don't know	0		Agree	1	Agree	1	Agree	1	Don't know	Don't know	0	Agree
2021-05-24 09:42:16	Agree	21	Male		No		Yes	Drugs that only act against specific bacteria	1	No		Not answered	Incorrect	0	Strongly agree	1	Agree	1	Disagree	1	Disagree	1	Don't know	0	Disagree	1	Disagree	1	Disagree	1	Agree	Don't know	Don't know	0	Agree	0	Don't know	0		Strongly agree	1	Strongly agree	1	Don't know	0	Don't know	Don't know	0	Agree
2021-05-24 09:44:38	Agree	21	Male		Yes	Pharmacist	Yes	Drugs that only act against specific bacteria	1	Yes	When we use an antibiotic on patients rrepeatedly, the bacterial strains which can tolerate this antibiotic will persist and they begin to make people ill. As a situations like this, the previous aantibiotic is not useful to controle bacterial growth.	2	Correct	1	Strongly agree	1	Strongly agree	1	Don't know	0	Disagree	1	Disagree	1	Disagree	1	Disagree	1	Disagree	1	Agree	Agree	Disagree	0	Disagree	1	Strongly agree	1		Strongly agree	1	Agree	1	Agree	1	Strongly disagree	Agree	1	Agree
2021-05-24 09:45:31	Agree	23	Female		No		Yes	Drugs that only act against specific bacteria	1	Yes	Decreased sensitivity to antibiotics when using often	4	Correct	1	Strongly agree	1	Strongly agree	1	Strongly disagree	1	Disagree	1	Agree	0	Disagree	1	Disagree	1	Disagree	1	Agree	Agree	Agree	1	Disagree	1	Don't know	0		Strongly agree	1	Don't know	0	Strongly agree	1	Don't know	Don't know	0	Strongly agree
2021-05-24 09:49:11	Agree	21	Female		No		Yes	Drugs that only act against specific bacteria	1	Yes	That specific bacteria can win against its own antibiotic wich made to kill them	2	Correct	1	Strongly agree	1	Strongly agree	1	Disagree	1	Strongly agree	0	Disagree	1	Disagree	1	Disagree	1	Disagree	1	Strongly agree	Strongly agree	Don't know	0	Disagree	1	Strongly agree	1		Don't know	0	Agree	1	Agree	1	Agree	Don't know	0	Don't know
2021-05-24 09:53:02	Agree	22	Female		No		Yes	Drugs that act against all micro-organisms	0	Yes	Microorganisms develop ability against their drugs	1	Correct	1	Agree	1	Agree	1	Agree	0	Agree	0	Agree	0	Disagree	1	Disagree	1	Disagree	1	Agree	Agree	Agree	1	Disagree	1	Agree	1		Agree	1	Agree	1	Agree	1	Agree	Agree	1	Agree
2021-05-24 09:55:42	Agree	22	Female		No		Yes	Drugs that only act against specific bacteria	1	Yes	These bacterias does not destroy due to antibiotics and they grow further.	1	Correct	1	Strongly agree	1	Strongly agree	1	Strongly agree	0	Strongly agree	0	Strongly agree	0	Agree	0	Agree	0	Agree	0	Strongly agree	Strongly agree	Agree	1	Strongly agree	0	Strongly agree	1		Agree	1	Agree	1	Strongly agree	1	Agree	Agree	1	Agree
2021-05-24 09:58:28	Agree	22	Male		No		Yes	Drugs that only act against specific bacteria	1	Yes	Ability of bacteria to withstand against antibiotics	1	Correct	1	Strongly agree	1	Strongly agree	1	Strongly agree	0	Agree	0	Agree	0	Agree	0	Don't know	0	Agree	0	Agree	Agree	Agree	1	Agree	0	Agree	1		Strongly agree	1	Agree	1	Don't know	0	Don't know	Agree	1	Agree
2021-05-24 10:00:36	Agree	22	Male		No		Yes	Drugs that act against all micro-organisms	0	Yes	The resistance shown by the micro organisms against antibiotics.	1	Correct	1	Strongly agree	1	Strongly agree	1	Strongly agree	0	Agree	0	Agree	0	Don't know	0	Agree	0	Agree	0	Don't know	Agree	Don't know	0	Don't know	0	Don't know	0		Strongly agree	1	Agree	1	Agree	1	Strongly agree	Strongly agree	1	Agree
2021-05-24 10:16:53	Agree	21	Male		Yes	Consultant	Yes	Drugs that only act against specific bacteria	1	Yes	The ability of a bacteria to negate the effects of an antibiotic	1	Correct	1	Strongly agree	1	Strongly agree	1	Disagree	1	Strongly disagree	1	Strongly disagree	1	Strongly disagree	1	Strongly disagree	1	Strongly disagree	1	Don't know	Don't know	Don't know	0	Strongly disagree	1	Agree	1	After major surgery, in severely immunocompromised states	Strongly agree	1	Strongly agree	1	Strongly agree	1	Strongly disagree	Don't know	0	Strongly agree
2021-05-24 10:18:15	Agree	22	Female		No	Other	Yes	Drugs that act against all micro-organisms	0	Yes	Resistance to antibiotic drugs by bacteria	1	Correct	1	Agree	1	Agree	1	Disagree	1	Agree	0	Don't know	0	Don't know	0	Disagree	1	Strongly disagree	1	Agree	Agree	Don't know	0	Disagree	1	Don't know	0		Agree	1	Disagree	0	Don't know	0	Don't know	Agree	1	Agree
2021-05-24 10:18:39	Agree	22	Male		No		Yes	Drugs that act against all micro-organisms	0	Yes	resist against antibiotics	1	Correct	1	Strongly agree	1	Strongly agree	1	Don't know	0	Don't know	0	Agree	0	Don't know	0	Don't know	0	Don't know	0	Agree	Agree	Don't know	0	Don't know	0	Don't know	0		Disagree	0	Disagree	0	Agree	1	Don't know	Don't know	0	Don't know
2021-05-24 10:19:10	Agree	23	Male		No		Yes	Drugs that only act against specific bacteria	1	No		Not answered	Incorrect	0	Strongly agree	1	Strongly agree	1	Strongly agree	0	Strongly agree	0	Strongly agree	0	Strongly agree	0	Strongly agree	0	Strongly agree	0	Agree	Strongly agree	Strongly agree	1	Agree	0	Agree	1		Agree	1	Strongly agree	1	Strongly agree	1	Agree	Strongly agree	1	Strongly agree
2021-05-24 10:26:48	Agree	21	Female		Yes	Nursing Officer	Yes	Drugs that only act against specific bacteria	1	Yes	When the body no longer responds to antibiotics	5	Incorrect	0	Strongly agree	1	Strongly agree	1	Disagree	1	Agree	0	Agree	0	Disagree	1	Disagree	1	Disagree	1	Agree	Don't know	Don't know	0	Disagree	1	Agree	1		Agree	1	Don't know	0	Agree	1	Agree	Disagree	0	Agree
2021-05-24 10:30:11	Agree	23	Female		No		Yes	Drugs that only act against specific bacteria	1	Yes	Became tollerance to antibiotics which are used frequently	4	Correct	1	Strongly agree	1	Strongly agree	1	Disagree	1	Agree	0	Agree	0	Disagree	1	Disagree	1	Disagree	1	Agree	Agree	Agree	1	Disagree	1	Agree	1		Strongly agree	1	Strongly agree	1	Agree	1	Disagree	Disagree	0	Disagree
2021-05-24 10:30:53	Agree	22	Female		No		Yes	Drugs that only act against specific bacteria	1	Yes	When bacteria doesn't response to the certain antibiotic	1	Correct	1	Agree	1	Don't know	0	Disagree	1	Disagree	1	Disagree	1	Disagree	1	Disagree	1	Disagree	1	Agree	Agree	Agree	1	Don't know	0	Don't know	0		Strongly agree	1	Strongly agree	1	Strongly agree	1	Don't know	Don't know	0	Strongly agree
2021-05-24 10:31:11	Agree	21	Female		No		Yes	Drugs that only act against specific bacteria	1	Yes	When an antibiotic is overused or improperly used the micro organism learn to show resistance ( withstand ) to that certain antibiotic	1	Correct	1	Agree	1	Strongly agree	1	Strongly agree	0	Agree	0	Strongly agree	0	Agree	0	Don't know	0	Disagree	1	Strongly agree	Agree	Don't know	0	Don't know	0	Don't know	0		Strongly agree	1	Strongly agree	1	Strongly agree	1	Don't know	Don't know	0	Strongly agree
2021-05-24 10:32:42	Agree	22	Male		Yes	Other	Yes	Drugs that act against all micro-organisms	0	No		Not answered	Incorrect	0	Agree	1	Agree	1	Don't know	0	Strongly agree	0	Agree	0	Don't know	0	Strongly agree	0	Agree	0	Agree	Agree	Don't know	0	Don't know	0	Don't know	0		Don't know	0	Don't know	0	Agree	1	Agree	Agree	1	Agree
2021-05-24 10:45:47	Agree	23	Female		No		Yes	Drugs that only act against specific bacteria	1	Yes	A factor which acts against antibiotics	6	Incorrect	0	Strongly agree	1	Strongly agree	1	Strongly agree	0	Strongly agree	0	Strongly agree	0	Strongly disagree	1	Strongly agree	0	Strongly agree	0	Strongly agree	Strongly agree	Strongly agree	1	Strongly disagree	1	Strongly agree	1		Strongly agree	1	Strongly agree	1	Strongly agree	1	Strongly agree	Strongly agree	1	Strongly agree
2021-05-24 10:46:51	Agree	21	Male		Yes	Medical Officer	Yes	Drugs that only act against specific bacteria	1	Yes	Mutant strains of bacteria which can still live in enough numbers to cause illness even in the presence of antibiotics	3	Correct	1	Strongly agree	1	Strongly agree	1	Don't know	0	Strongly disagree	1	Strongly disagree	1	Strongly disagree	1	Strongly disagree	1	Strongly disagree	1	Don't know	Don't know	Strongly agree	1	Disagree	1	Don't know	0		Agree	1	Don't know	0	Strongly agree	1	Disagree	Agree	1	Agree
2021-05-24 10:55:44	Agree	24	Male		No		Yes	Drugs that act against all micro-organisms	0	No		Not answered	Incorrect	0	Strongly agree	1	Strongly agree	1	Disagree	1	Disagree	1	Disagree	1	Don't know	0	Disagree	1	Disagree	1	Agree	Don't know	Don't know	0	Disagree	1	Don't know	0		Strongly agree	1	Agree	1	Strongly agree	1	Don't know	Agree	1	Agree
2021-05-24 10:56:17	Agree	22	Female		Yes	Medical Officer	Yes	Drugs that act against all micro-organisms	0	Yes	when germs like bacteria and fungi develop the ability to defeat the drugs designed to kill them	1	Correct	1	Agree	1	Strongly agree	1	Don't know	0	Agree	0	Agree	0	Disagree	1	Disagree	1	Don't know	0	Agree	Agree	Don't know	0	Disagree	1	Agree	1		Agree	1	Agree	1	Agree	1	Don't know	Don't know	0	Agree
2021-05-24 10:57:25	Agree	22	Female		Yes	Medical Officer	Yes	Drugs that act against all micro-organisms	0	Yes		Not answered	Incorrect	0	Strongly agree	1	Strongly agree	1	Disagree	1	Don't know	0	Don't know	0	Don't know	0	Don't know	0	Don't know	0	Don't know	Don't know	Don't know	0	Don't know	0	Don't know	0		Disagree	0	Disagree	0	Strongly agree	1	Don't know	Don't know	0	Don't know
2021-05-24 11:00:31	Agree	23	Female		Yes	Nursing Officer	Yes	Drugs that act against all micro-organisms	0	Yes	Body is resistance to the antibiotic action	5	Incorrect	0	Strongly agree	1	Don't know	0	Agree	0	Agree	0	Agree	0	Agree	0	Don't know	0	Disagree	1	Disagree	Agree	Agree	1	Disagree	1	Agree	1		Disagree	0	Don't know	0	Don't know	0	Agree	Don't know	0	Agree
2021-05-24 11:08:11	Agree	24	Male		No		Yes	Drugs that only act against specific bacteria	1	Yes	Bacteria exert the ability not to be inactivated by antibiotics.	1	Correct	1	Strongly agree	1	Strongly agree	1	Disagree	1	Strongly agree	0	Strongly agree	0	Disagree	1	Don't know	0	Agree	0	Strongly agree	Strongly agree	Don't know	0	Disagree	1	Don't know	0		Strongly agree	1	Strongly agree	1	Strongly agree	1	Disagree	Disagree	0	Strongly agree
2021-05-24 11:19:40	Agree	22	Female		Yes	Medical Officer	Yes	Drugs that only act against specific bacteria	1	Yes		Not answered	Incorrect	0	Agree	1	Agree	1	Agree	0	Disagree	1	Disagree	1	Disagree	1	Disagree	1	Disagree	1	Agree	Don't know	Don't know	0	Disagree	1	Don't know	0		Agree	1	Agree	1	Agree	1	Don't know	Don't know	0	Strongly agree
2021-05-24 11:44:55	Agree	23	Female		No		Yes	Drugs that only act against specific bacteria	1	Yes	The bacteria can survive even antibiotics is present.	1	Correct	1	Agree	1	Agree	1	Don't know	0	Don't know	0	Don't know	0	Don't know	0	Don't know	0	Don't know	0	Agree	Agree	Don't know	0	Don't know	0	Don't know	0		Agree	1	Don't know	0	Agree	1	Disagree	Don't know	0	Agree
2021-05-24 11:46:22	Agree	22	Female		Yes	Medical Officer	Yes	Drugs that only act against specific bacteria	1	Yes	The bacteria cannot be destroyed by the antibiotic which is designed to destroy them.	2	Correct	1	Agree	1	Agree	1	Disagree	1	Disagree	1	Disagree	1	Disagree	1	Disagree	1	Disagree	1	Agree	Agree	Agree	1	Disagree	1	Disagree	0		Strongly agree	1	Strongly agree	1	Strongly agree	1	Disagree	Disagree	0	Don't know
2021-05-24 11:51:19	Agree	21	Male		No		Yes	Drugs that only act against specific bacteria	1	Yes	The gradual gain of insensitivity to antibiotics by microbes	1	Correct	1	Strongly agree	1	Strongly agree	1	Strongly disagree	1	Disagree	1	Disagree	1	Disagree	1	Disagree	1	Strongly disagree	1	Agree	Agree	Agree	1	Disagree	1	Don't know	0		Strongly agree	1	Strongly agree	1	Strongly agree	1	Don't know	Agree	1	Strongly agree
2021-05-24 11:57:21	Agree	23	Female		Yes	Consultant	Yes	Drugs that only act against specific bacteria	1	Yes	The ability of bacteria to resist the effects of an antibiotic.	1	Correct	1	Strongly agree	1	Strongly agree	1	Disagree	1	Disagree	1	Disagree	1	Disagree	1	Don't know	0	Disagree	1	Strongly agree	Agree	Strongly agree	1	Disagree	1	Strongly agree	1	Before surgery or a dental procedure	Strongly agree	1	Agree	1	Agree	1	Agree	Agree	1	Agree
2021-05-24 11:57:32	Agree	23	Female		No		Yes	Drugs that only act against specific bacteria	1	No		Not answered	Incorrect	0	Strongly agree	1	Agree	1	Don't know	0	Agree	0	Strongly agree	0	Agree	0	Don't know	0	Strongly disagree	1	Agree	Don't know	Strongly agree	1	Disagree	1	Agree	1		Strongly disagree	0	Don't know	0	Don't know	0	Don't know	Don't know	0	Don't know
2021-05-24 12:08:30	Agree	21	Female		Yes	Medical Officer	Yes	Drugs that only act against specific bacteria	1	No		Not answered	Incorrect	0	Agree	1	Agree	1	Don't know	0	Agree	0	Disagree	1	Disagree	1	Agree	0	Don't know	0	Don't know	Don't know	Don't know	0	Don't know	0	Don't know	0		Don't know	0	Don't know	0	Don't know	0	Don't know	Don't know	0	Don't know
2021-05-24 12:23:13	Agree	23	Male		No		Yes	Drugs that act against all micro-organisms	0	Yes	Microorganism develop ability to defeat drugs which use to kill them	2	Correct	1	Agree	1	Agree	1	Disagree	1	Disagree	1	Agree	0	Don't know	0	Disagree	1	Disagree	1	Agree	Agree	Don't know	0	Don't know	0	Don't know	0		Agree	1	Don't know	0	Agree	1	Agree	Agree	1	Don't know
2021-05-24 12:24:29	Agree	22	Male		No		Yes	Drugs that act against all micro-organisms	0	No		Not answered	Incorrect	0	Agree	1	Don't know	0	Don't know	0	Don't know	0	Don't know	0	Don't know	0	Don't know	0	Don't know	0	Don't know	Don't know	Don't know	0	Don't know	0	Don't know	0		Don't know	0	Don't know	0	Don't know	0	Don't know	Don't know	0	Don't know
2021-05-24 12:27:41	Agree	21	Female		No		Yes	Drugs that only act against specific bacteria	1	Yes		Not answered	Incorrect	0	Agree	1	Strongly agree	1	Disagree	1	Agree	0	Don't know	0	Don't know	0	Disagree	1	Don't know	0	Agree	Agree	Don't know	0	Disagree	1	Don't know	0		Strongly agree	1	Don't know	0	Agree	1	Don't know	Don't know	0	Agree
2021-05-24 12:48:18	Agree	23	Female		No		Yes	Drugs that only act against specific bacteria	1	No		Not answered	Incorrect	0	Don't know	0	Don't know	0	Don't know	0	Agree	0	Agree	0	Don't know	0	Agree	0	Don't know	0	Agree	Agree	Don't know	0	Disagree	1	Don't know	0		Don't know	0	Don't know	0	Don't know	0	Don't know	Agree	1	Don't know
2021-05-24 12:50:38	Agree	22	Female		No		Yes	Drugs that act against all micro-organisms	0	Yes	That substance or thing isn't affected by antibiotic drugs	1	Correct	1	Agree	1	Agree	1	Disagree	1	Strongly agree	0	Strongly agree	0	Strongly agree	0	Disagree	1	Disagree	1	Strongly agree	Strongly agree	Agree	1	Don't know	0	Don't know	0		Agree	1	Don't know	0	Agree	1	Disagree	Agree	1	Disagree
2021-05-24 13:14:04	Agree	23	Female		No		Yes	Drugs that act against all micro-organisms	0	No		Not answered	Incorrect	0	Agree	1	Don't know	0	Agree	0	Don't know	0	Agree	0	Don't know	0	Don't know	0	Disagree	1	Agree	Agree	Don't know	0	Agree	0	Don't know	0		Disagree	0	Agree	1	Disagree	0	Agree	Agree	1	Agree
2021-05-24 13:40:23	Agree	22	Female		No		Yes	Drugs that act against all micro-organisms	0	Yes	Does not response any antibiotic	6	Incorrect	0	Agree	1	Don't know	0	Strongly agree	0	Agree	0	Agree	0	Don't know	0	Agree	0	Don't know	0	Agree	Agree	Agree	1	Agree	0	Don't know	0		Disagree	0	Agree	1	Don't know	0	Don't know	Don't know	0	Strongly agree
2021-05-24 13:50:53	Agree	22	Female		No		Yes	Drugs that only act against specific bacteria	1	Yes	bacteria that become resistant to antibiotics.	1	Correct	1	Strongly agree	1	Don't know	0	Disagree	1	Don't know	0	Agree	0	Disagree	1	Disagree	1	Don't know	0	Agree	Agree	Strongly agree	1	Disagree	1	Strongly agree	1		Strongly agree	1	Strongly agree	1	Strongly agree	1	Agree	Don't know	0	Don't know
2021-05-24 14:10:41	Agree	23	Male		No		Yes	Drugs that act against all micro-organisms	0	Yes	Resistance of some micro oraganisms to antibiotics.	1	Correct	1	Strongly agree	1	Strongly agree	1	Agree	0	Strongly agree	0	Strongly agree	0	Don't know	0	Disagree	1	Disagree	1	Strongly agree	Strongly agree	Agree	1	Disagree	1	Don't know	0		Strongly agree	1	Strongly agree	1	Strongly agree	1	Don't know	Don't know	0	Don't know
2021-05-24 14:17:58	Agree	21	Female		Yes	Other	Yes	Drugs that act against all micro-organisms	0	Yes	If any illness due to microorganism doesn't reply to antibiotics	6	Incorrect	0	Agree	1	Agree	1	Agree	0	Disagree	1	Disagree	1	Disagree	1	Disagree	1	Don't know	0	Agree	Agree	Don't know	0	Agree	0	Don't know	0		Agree	1	Agree	1	Agree	1	Agree	Agree	1	Agree
2021-05-24 17:28:09	Agree	23	Male		No		Yes	Drugs that act against all micro-organisms	0	No	The resistance of the body to antibiotics	5	Incorrect	0	Agree	1	Agree	1	Strongly disagree	1	Strongly disagree	1	Strongly disagree	1	Strongly disagree	1	Strongly disagree	1	Strongly disagree	1	Agree	Agree	Don't know	0	Disagree	1	Don't know	0		Agree	1	Agree	1	Strongly agree	1	Don't know	Agree	1	Agree
2021-05-24 20:13:25	Agree	23	Male		No		Yes	Drugs that only act against specific bacteria	1	Yes	Antibiotic action/sesensitivity is reduced due to antibiotic resistance.	1	Correct	1	Strongly agree	1	Don't know	0	Strongly disagree	1	Strongly disagree	1	Strongly disagree	1	Strongly disagree	1	Strongly disagree	1	Strongly disagree	1	Strongly agree	Don't know	Disagree	0	Strongly disagree	1	Disagree	0		Agree	1	Agree	1	Agree	1	Agree	Agree	1	Strongly agree
2021-05-24 23:45:53	Agree	23	Female		Yes	Medical Officer	Yes	Drugs that act against all micro-organisms	0	Yes	Not responding to antobiotics	1	Correct	1	Strongly agree	1	Strongly agree	1	Strongly agree	0	Disagree	1	Disagree	1	Disagree	1	Disagree	1	Disagree	1	Agree	Agree	Agree	1	Disagree	1	Disagree	0		Don't know	0	Agree	1	Agree	1	Don't know	Agree	1	Agree
2021-05-25 05:37:31	Agree	22	Male		No		Yes	Drugs that act against all micro-organisms	0	Yes	Resistance of micro organisms for the actions of antibiotics	1	Correct	1	Strongly agree	1	Strongly agree	1	Strongly disagree	1	Agree	0	Agree	0	Don't know	0	Agree	0	Agree	0	Agree	Agree	Agree	1	Don't know	0	Don't know	0		Strongly disagree	0	Don't know	0	Agree	1	Agree	Agree	1	Agree
2021-05-25 11:19:49	Agree	22	Female		No		Yes	Drugs that only act against specific bacteria	1	No		Not answered	Incorrect	0	Strongly agree	1	Agree	1	Agree	0	Disagree	1	Disagree	1	Disagree	1	Agree	0	Agree	0	Agree	Agree	Agree	1	Disagree	1	Don't know	0		Agree	1	Don't know	0	Agree	1	Strongly agree	Agree	1	Agree
2021-05-25 12:19:11	Agree	21	Male		No		Yes	Drugs that act against all micro-organisms	0	Yes	The specific organism do not response to the antibiotic.	1	Correct	1	Strongly agree	1	Strongly agree	1	Disagree	1	Agree	0	Agree	0	Don't know	0	Disagree	1	Disagree	1	Agree	Agree	Don't know	0	Don't know	0	Don't know	0		Disagree	0	Don't know	0	Agree	1	Don't know	Don't know	0	Disagree
2021-05-25 13:24:16	Agree	23	Female		No		Yes	Drugs that only act against specific bacteria	1	Yes	Not response to antibiotics	6	Incorrect	0	Agree	1	Agree	1	Agree	0	Disagree	1	Agree	0	Disagree	1	Agree	0	Don't know	0	Agree	Agree	Agree	1	Agree	0	Don't know	0		Agree	1	Agree	1	Agree	1	Don't know	Don't know	0	Agree
2021-05-25 13:49:59	Agree	22	Female		Yes	Nursing Officer	Yes	Drugs that only act against specific bacteria	1	No		Not answered	Incorrect	0	Strongly agree	1	Agree	1	Don't know	0	Disagree	1	Agree	0	Disagree	1	Disagree	1	Disagree	1	Agree	Agree	Agree	1	Disagree	1	Don't know	0		Disagree	0	Agree	1	Disagree	0	Disagree	Don't know	0	Don't know
2021-05-25 16:27:36	Agree	24	Male		Yes	Nursing Officer	Yes	Drugs that only act against specific bacteria	1	Yes	When we use antibiotics against bacteria , bacteria will be destroyed by it. But some of bacteria may have natural resistance to that antibiotic. That's because mutations of their genetic material. Hence they survive. They reproduce and make new generation that have resistance to that antibiotic. This is antibiotic resistance..	3	Correct	1	Strongly agree	1	Strongly agree	1	Strongly disagree	1	Strongly agree	0	Don't know	0	Strongly disagree	1	Strongly disagree	1	Strongly disagree	1	Strongly agree	Strongly agree	Don't know	0	Strongly disagree	1	Strongly agree	1		Strongly agree	1	Strongly agree	1	Strongly agree	1	Disagree	Disagree	0	Strongly agree
2021-05-25 17:46:10	Agree	22	Female		No		Yes	Drugs that act against all micro-organisms	0	Yes	No response to antibiotics	6	Incorrect	0	Agree	1	Agree	1	Agree	0	Don't know	0	Don't know	0	Disagree	1	Disagree	1	Disagree	1	Agree	Agree	Don't know	0	Don't know	0	Don't know	0		Agree	1	Don't know	0	Disagree	0	Agree	Agree	1	Don't know
2021-05-27 07:12:17	Agree	22	Female		No		Yes	Drugs that only act against specific bacteria	1	Yes	Some micro organisms develop resistance to antibiotics and cannot be destroyed by antibiotics	1	Correct	1	Strongly agree	1	Strongly agree	1	Don't know	0	Strongly agree	0	Don't know	0	Disagree	1	Strongly agree	0	Strongly agree	0	Strongly agree	Strongly agree	Don't know	0	Don't know	0	Strongly agree	1		Agree	1	Agree	1	Agree	1	Agree	Agree	1	Agree
2021-05-27 15:28:11	Agree	23	Female		No		Yes	Drugs that only act against specific bacteria	1	Yes	Changes occurs in response to use of this antibiotics in bacteria itself. they can withstand even presence of this drugs.	2	Correct	1	Strongly agree	1	Agree	1	Disagree	1	Disagree	1	Don't know	0	Disagree	1	Disagree	1	Disagree	1	Don't know	Don't know	Don't know	0	Don't know	0	Don't know	0		Agree	1	Agree	1	Don't know	0	Agree	Don't know	0	Don't know
2021-05-27 15:35:12	Agree	22	Male		Yes	Other	Yes	Drugs that act against all micro-organisms	0	Yes	Antibiotic resistance happens when germs like bacteria and fungi develop the ability to defeat the drugs designed to kill them	2	Correct	1	Agree	1	Agree	1	Agree	0	Disagree	1	Disagree	1	Disagree	1	Disagree	1	Disagree	1	Agree	Agree	Don't know	0	Don't know	0	Agree	1		Disagree	0	Don't know	0	Disagree	0	Don't know	Disagree	0	Disagree
[truncated: 92 more columns]
